# Supplementary material for: Colonization resistance is dispensable for segregation of oral and gut microbiota
Source: BMC Med Genomics. 2023 Feb 22;16:31. doi: 10.1186/s12920-023-01449-3 (PMC9948407; doi:10.1186/s12920-023-01449-3)
Supplement: Supplementary file 2 — Additional file 2. ASV table for cohort 1. [file 12920_2023_1449_MOESM2_ESM.csv]

Cohort 1: accessionID corresponds to "Run" numbers in the NCBI BioProject #PRJNA281060
accessionID	timepoint	niche	ASV1	ASV2	ASV3	ASV4	ASV5	ASV6	ASV7	ASV8	ASV9	ASV10	ASV11	ASV12	ASV13	ASV14	ASV15	ASV16	ASV17	ASV18	ASV19	ASV20	ASV21	ASV22	ASV23	ASV24	ASV25	ASV26	ASV27	ASV28	ASV29	ASV30	ASV31	ASV32	ASV33	ASV34	ASV35	ASV36	ASV37	ASV38	ASV39	ASV40	ASV41	ASV42	ASV43	ASV44	ASV45	ASV46	ASV47
SRR1982883	post	Fecal	0	0	1	0	0	0	0	0	4	7	113	0	0	0	0	0	0	0	58	3	0	4	0	0	0	0	2799	0	0	348	0	1	0	1370	707	0	0	5	0	0	0	0	0	0	34	0	0
SRR1982884	post	Fecal	0	0	0	0	0	0	0	0	40	3	420	0	0	0	0	0	0	26	327	0	0	3	0	0	0	2	561	0	0	90	0	24	19	417	150	0	0	2	0	0	0	0	3	0	120	0	0
SRR1982889	post	Oral	397	40	0	197	12	0	2534	0	0	2917	0	0	372	0	59	156	1447	0	0	1563	0	0	0	69	146	0	0	60	22	0	447	0	0	0	0	36	0	0	321	265	0	0	0	27	0	215	12
SRR1982890	post	Oral	231	47	0	94	10	0	2429	920	0	11	0	0	670	0	113	143	955	0	0	5	0	0	304	20	259	0	0	48	31	0	268	0	0	0	0	8	0	0	104	209	0	0	0	11	0	80	2
SRR1982907	post	Fecal	0	0	82	0	0	62	0	0	12	0	23	1	0	0	0	0	0	27	19	6	0	0	0	0	0	5	1	0	0	0	0	137	122	0	0	0	0	0	0	0	22	0	3	0	24	0	0
SRR1982908	post	Fecal	0	0	66	0	0	40	0	0	18	1	49	9	0	0	0	0	0	7	46	0	0	15	0	0	0	0	0	0	0	0	0	51	33	0	0	0	0	0	0	0	106	0	0	0	33	0	0
SRR1982913	post	Oral	97	2138	0	60	765	0	7	1422	0	172	0	0	801	0	1855	4	2	0	0	89	0	0	565	61	281	0	0	0	733	0	370	0	0	0	0	76	0	0	0	269	0	0	0	19	0	182	25
SRR1982914	post	Oral	602	539	0	355	320	0	196	106	0	4	0	0	206	0	64	140	133	0	0	4	0	0	68	52	117	0	0	88	24	0	21	0	0	0	0	33	0	0	71	48	0	0	0	37	0	17	29
SRR1982919	post	Fecal	0	0	917	0	0	517	0	0	0	0	1650	0	3	0	0	0	0	0	915	0	0	693	0	0	0	428	0	0	0	0	6	0	0	0	0	0	0	446	0	0	39	48	268	0	31	0	0
SRR1982920	post	Fecal	0	0	494	0	0	423	0	0	0	6	1783	0	0	0	0	0	0	0	1410	12	0	94	0	0	0	127	0	0	0	0	0	0	0	4	0	0	0	570	0	0	41	42	482	0	16	3	0
SRR1982925	post	Oral	64	5	0	29	0	0	0	193	0	6	0	0	49	0	0	0	0	0	0	0	490	0	51	44	9	0	0	0	0	0	168	0	0	0	0	15	149	0	0	20	0	0	0	14	0	49	0
SRR1982926	post	Oral	176	101	0	100	57	0	47	64	0	566	0	0	47	0	0	48	22	0	0	244	119	0	32	121	17	0	0	17	0	0	78	0	0	0	0	30	46	0	18	62	0	0	0	54	0	30	15
SRR1982943	post	Fecal	0	0	81	0	0	62	0	0	7	0	180	717	0	423	0	0	0	5	105	0	0	93	0	0	0	61	1209	0	0	0	0	46	41	747	0	0	0	0	0	0	9	8	0	0	87	0	0
SRR1982944	post	Fecal	1	0	172	0	0	99	0	0	96	1	220	107	0	80	0	0	0	39	162	0	0	13	0	0	0	9	423	0	0	0	0	170	130	331	0	0	0	0	0	0	0	87	0	0	167	0	0
SRR1982949	post	Oral	280	552	0	159	228	0	0	20	0	0	0	0	13	0	0	119	0	0	0	0	106	0	6	39	6	0	0	54	0	0	164	0	0	0	0	0	33	0	0	3	0	0	0	13	0	82	0
SRR1982950	post	Oral	537	37	0	219	15	0	521	352	0	318	0	0	1026	0	1165	80	307	0	0	150	1107	0	150	572	419	0	0	35	544	0	530	0	0	0	0	31	569	0	382	310	0	0	0	225	0	215	20
SRR1982964	post	Fecal	0	0	2	0	0	0	0	0	0	5	1274	0	0	0	0	0	0	0	793	0	0	255	0	0	0	179	0	0	0	0	0	19	13	0	0	0	0	873	0	0	201	344	588	0	595	0	0
SRR1982965	post	Fecal	0	0	0	0	0	0	0	0	0	2	789	0	0	0	0	0	0	0	862	3	0	46	0	0	0	51	0	0	0	0	5	291	278	0	0	0	0	160	0	0	88	54	204	0	353	3	0
SRR1982970	post	Oral	178	237	0	94	82	0	280	225	0	2	0	0	567	0	395	72	143	0	0	0	285	0	115	214	234	0	0	51	156	0	183	0	0	0	0	65	138	0	158	310	0	0	0	88	0	77	29
SRR1982971	post	Oral	244	167	0	111	71	0	136	439	0	3	0	0	132	0	200	85	71	0	0	0	76	0	149	22	47	0	0	23	55	0	21	0	0	0	0	50	18	0	119	244	0	0	0	7	0	5	13
SRR1982976	post	Fecal	20	0	701	0	0	564	1	0	0	4	78	0	0	0	0	6	0	0	85	0	0	524	0	0	0	402	0	0	0	0	16	127	94	0	0	0	0	0	0	0	2	0	0	0	0	4	0
SRR1982977	post	Fecal	0	0	322	9	0	264	0	0	0	1	1907	0	0	0	0	3	0	0	1502	0	0	149	0	0	0	127	0	0	0	0	2	80	85	0	0	0	0	0	0	1	47	0	0	0	0	3	0
SRR1982983	post	Oral	352	542	0	153	178	0	588	908	0	6	0	0	204	0	828	153	215	0	0	4	0	0	367	0	93	0	0	87	309	0	47	0	0	0	0	0	0	0	14	95	0	0	0	0	0	18	3
SRR1982984	post	Oral	417	229	0	229	126	0	639	707	0	59	0	0	634	0	569	152	291	0	0	29	0	0	265	232	286	0	0	90	263	0	55	0	0	0	0	41	0	0	20	112	0	0	0	92	0	21	17
SRR1982989	post	Fecal	0	0	180	0	0	142	0	0	376	0	13	175	0	197	0	0	0	514	20	6	0	17	0	0	0	8	128	0	0	16	0	68	66	136	26	0	0	11	0	0	24	1	8	0	166	0	0
SRR1982990	post	Fecal	0	0	120	0	0	97	0	0	344	3	30	82	0	71	0	0	0	425	15	3	0	14	0	0	0	19	567	0	0	140	0	211	231	524	136	0	0	12	0	0	20	0	18	0	96	0	0
SRR1982995	post	Oral	181	82	0	69	23	0	389	166	0	99	0	0	507	0	121	9	208	0	0	33	98	0	68	303	212	0	0	0	38	0	166	0	0	0	0	0	20	0	12	71	0	0	0	129	0	61	0
SRR1982996	post	Oral	822	634	0	718	493	0	624	330	0	459	0	0	625	0	267	30	566	0	0	395	563	0	265	203	513	0	0	26	174	0	191	0	0	0	0	20	459	0	298	302	0	0	0	144	0	151	11
SRR1983013	post	Fecal	0	0	527	0	0	468	0	0	1105	0	72	0	0	0	0	0	0	1177	69	0	0	331	0	0	0	257	0	0	0	0	4	23	26	0	0	0	0	182	0	0	13	0	219	0	18	3	0
SRR1983014	post	Fecal	0	0	287	0	0	278	0	0	494	0	71	0	0	0	0	0	0	387	40	0	0	340	0	0	0	294	0	0	0	0	0	24	16	0	0	0	0	122	0	0	24	18	92	0	184	0	0
SRR1983019	post	Oral	610	212	0	269	85	0	329	300	0	0	0	0	108	0	110	84	133	0	0	0	0	0	99	1183	38	0	0	27	27	0	53	0	0	0	0	15	0	0	0	260	0	0	0	432	0	13	0
SRR1983020	post	Oral	996	251	0	351	78	0	337	1648	0	124	0	0	155	0	49	298	86	0	0	31	0	0	432	2121	57	0	0	121	15	0	97	0	0	0	0	0	0	0	118	386	0	0	0	659	0	26	0
SRR1983037	post	Fecal	2	0	376	0	0	422	0	0	586	0	269	0	0	0	0	6	0	508	215	0	0	446	0	0	0	479	0	0	0	0	0	18	26	1	0	0	0	777	0	0	1	2	716	0	0	0	0
SRR1983038	post	Fecal	0	0	149	0	0	202	0	0	406	0	174	0	0	0	0	0	0	496	215	0	0	553	0	0	0	625	0	0	0	0	0	63	44	0	0	0	0	289	0	0	37	19	347	0	0	0	0
SRR1983043	post	Oral	733	99	0	329	54	0	332	455	0	185	0	0	288	0	675	257	155	0	0	86	121	0	203	277	96	0	0	144	292	0	218	0	0	0	0	38	43	0	179	205	0	0	0	161	0	134	24
SRR1983044	post	Oral	231	73	0	71	32	0	670	229	0	155	0	0	196	0	384	61	235	0	0	36	0	0	75	16	83	0	0	22	121	0	171	0	0	0	0	12	0	0	94	211	0	0	0	6	0	53	0
SRR1983049	post	Fecal	0	0	242	0	0	253	0	0	542	0	132	2	0	0	0	0	0	428	94	0	0	779	0	0	0	674	0	0	0	1	0	12	11	0	0	0	0	8	0	0	229	0	2	0	370	0	0
SRR1983050	post	Fecal	0	0	146	0	0	241	0	0	604	0	111	12	0	9	0	0	0	526	81	0	0	244	0	0	0	251	0	0	0	0	0	33	26	0	0	0	0	85	0	0	24	5	68	0	324	0	0
SRR1983055	post	Oral	428	34	0	190	24	0	495	11	0	0	0	0	39	0	217	391	199	0	0	0	0	0	9	16	12	0	0	146	72	0	31	0	0	0	0	52	0	0	10	71	0	0	0	7	0	0	13
SRR1983056	post	Oral	461	79	0	167	32	0	201	8	0	3	0	0	45	0	45	457	57	0	0	0	0	0	2	4	13	0	0	150	15	0	24	0	0	0	0	21	0	0	8	71	0	0	0	4	0	3	6
SRR1983061	post	Fecal	0	0	223	0	0	292	0	0	114	0	362	62	0	79	0	0	0	142	469	0	0	0	0	0	0	0	0	0	0	0	0	76	65	0	0	0	0	43	0	0	77	17	63	0	96	0	0
SRR1983062	post	Fecal	0	0	59	0	0	86	0	0	26	1	109	31	0	45	0	0	0	17	105	0	0	0	0	0	0	13	0	0	0	0	0	102	113	0	0	0	0	43	0	0	61	6	46	0	38	1	0
SRR1983067	post	Oral	712	275	0	445	171	0	715	408	0	1098	0	0	561	0	149	147	553	0	0	746	0	0	289	266	328	0	0	105	92	0	168	0	0	0	0	60	0	0	101	259	0	0	0	149	0	101	40
SRR1983068	post	Oral	217	8	0	161	4	0	5	700	0	591	0	0	169	0	0	45	3	0	0	456	0	0	522	87	131	0	0	41	0	0	8	0	0	0	0	0	0	0	0	38	0	0	0	76	0	12	0
SRR1983085	post	Fecal	2	0	46	0	0	52	0	0	22	84	25	9	2	13	0	0	1	27	22	99	0	34	0	0	0	22	19	0	0	463	4	40	65	29	0	0	0	7	0	0	16	13	11	0	21	3	0
SRR1983086	post	Fecal	0	0	28	0	0	19	3	1	22	2	28	9	0	7	0	0	0	13	21	0	0	6	0	0	0	8	175	0	0	518	4	81	64	165	0	0	0	2	0	0	26	86	2	0	13	0	0
SRR1983091	post	Oral	566	375	0	460	289	0	391	161	0	129	0	0	449	0	5	249	343	0	0	95	263	0	139	147	348	0	0	191	0	0	183	0	0	0	0	46	182	0	4	226	0	0	0	159	0	169	25
SRR1983092	post	Oral	536	152	0	274	74	0	3460	50	0	422	0	0	68	0	35	244	1998	0	0	221	239	0	34	9	63	0	0	159	17	0	167	0	0	0	0	13	120	0	13	69	0	0	0	0	0	90	8
SRR1983109	post	Fecal	0	0	221	0	0	187	1	0	6	0	72	2	0	0	0	1	0	4	77	2	0	26	0	0	0	29	880	0	2	438	0	11	9	1101	0	0	0	7	0	0	27	9	3	0	3	0	0
SRR1983110	post	Fecal	0	0	215	0	0	124	0	0	0	0	97	0	0	2	4	0	0	0	62	0	0	28	0	0	0	20	227	0	0	82	0	120	76	220	0	0	0	8	0	0	65	0	11	0	0	0	0
SRR1983113	post	Oral	289	500	0	109	188	0	411	38	0	0	0	0	104	0	178	187	197	0	0	0	1738	0	15	26	41	0	0	81	67	0	148	0	0	0	0	92	641	0	18	31	0	0	0	17	0	70	42
SRR1983114	post	Oral	979	388	0	349	154	0	309	64	0	154	0	0	150	0	395	673	102	0	0	67	895	0	39	43	53	0	0	258	144	0	86	0	0	0	0	29	282	0	32	153	0	0	0	19	0	46	6
SRR1983118	post	Fecal	2	0	396	0	0	448	0	0	38	0	11	1	0	0	0	0	0	32	7	1	0	67	0	0	0	101	0	0	0	0	0	4	0	0	0	0	0	47	0	0	2	0	38	0	0	0	0
SRR1983119	post	Fecal	2	0	94	0	0	90	0	0	263	2	62	0	0	0	1	0	0	286	53	0	0	47	0	0	0	51	0	0	0	0	0	180	218	0	0	0	0	76	0	0	61	0	57	0	0	0	0
SRR1983124	post	Oral	443	119	0	206	60	0	0	201	0	236	0	0	198	0	0	129	0	0	0	114	0	0	100	89	67	0	0	56	0	0	57	0	0	0	0	80	0	0	0	69	0	0	0	23	0	32	35
SRR1983125	post	Oral	1468	422	0	662	148	0	19	272	0	70	0	0	72	0	19	298	14	0	0	51	0	0	135	156	39	0	0	122	11	0	63	0	0	0	0	236	0	0	55	82	0	0	0	54	0	13	107
SRR1983142	post	Fecal	0	0	0	0	0	0	0	0	1900	6	331	0	0	0	0	0	0	1165	216	0	0	30	0	0	0	23	0	0	0	0	0	38	19	0	0	0	0	202	0	0	22	110	119	0	0	0	0
SRR1983143	post	Fecal	0	0	0	0	0	0	0	0	2072	13	469	0	0	0	0	0	0	1104	305	7	0	26	1	0	0	9	0	0	0	0	0	21	26	0	0	0	0	204	0	1	134	53	115	0	52	2	0
SRR1983148	post	Oral	378	0	0	327	0	0	343	141	0	0	0	0	775	0	57	149	286	0	0	3	164	0	112	231	592	0	0	126	43	0	289	0	0	0	0	28	114	0	11	265	0	0	0	173	0	206	22
SRR1983149	post	Oral	328	0	0	264	0	0	157	466	0	346	0	0	406	0	42	143	115	0	0	233	39	0	304	23	301	0	0	94	30	0	157	0	0	0	0	70	19	0	11	187	0	0	0	15	0	115	28
SRR1983154	post	Fecal	0	0	473	0	0	314	0	0	0	2	0	1208	0	758	0	0	0	0	0	0	0	1269	0	0	0	785	0	0	0	0	0	190	158	0	0	0	0	0	0	0	286	187	0	0	0	0	0
SRR1983155	post	Fecal	0	0	185	0	0	97	0	0	1	0	0	341	0	109	0	0	0	0	0	0	0	465	0	0	0	191	0	0	0	0	2	696	388	0	0	0	0	97	0	0	261	59	29	0	0	0	0
SRR1983160	post	Oral	156	0	0	62	0	0	10	75	0	18	0	0	364	0	1687	94	8	0	0	12	717	0	58	67	203	0	0	34	807	0	41	0	0	0	0	65	372	0	8	63	0	0	0	26	0	19	14
SRR1983161	post	Oral	362	0	0	240	0	0	73	96	0	89	0	0	93	0	74	151	59	0	0	45	168	0	42	32	53	0	0	87	47	0	31	0	0	0	0	39	117	0	301	117	0	0	0	13	0	30	26
SRR1983166	post	Fecal	0	0	1383	0	0	662	0	0	34	1	443	16	0	0	0	0	0	13	246	0	0	44	0	0	0	35	419	0	0	168	2	126	83	153	279	0	0	5	0	0	0	13	0	0	95	0	0
SRR1983167	post	Fecal	0	0	469	0	0	339	0	0	42	2	525	18	0	7	0	0	0	30	364	0	0	20	0	0	0	15	251	0	0	1350	0	121	163	147	2013	0	0	0	0	0	0	11	0	0	109	1	0
SRR1983172	post	Oral	791	170	0	710	162	0	2292	57	0	41	0	0	268	0	0	268	2052	0	0	31	0	0	49	0	216	0	0	261	0	0	798	0	0	0	0	47	0	0	0	9	0	0	0	0	0	697	42
SRR1983173	post	Oral	599	212	0	441	127	0	984	147	0	786	0	0	167	0	0	153	715	0	0	595	0	0	108	45	100	0	0	135	0	0	683	0	0	0	0	12	0	0	0	51	0	0	0	36	0	449	11
SRR1983190	post	Fecal	0	0	508	0	0	426	0	0	38	0	187	0	0	0	0	0	0	42	223	1	0	26	0	0	0	21	570	0	0	121	1	0	0	493	143	0	0	26	0	0	142	0	40	0	257	0	0
SRR1983191	post	Fecal	0	0	324	0	0	189	0	0	8	64	207	6	0	0	0	0	0	0	133	27	0	2	0	0	0	0	27	0	0	4	0	15	5	11	0	0	0	14	0	0	86	0	0	0	212	0	0
SRR1983196	post	Oral	944	0	0	859	0	0	56	167	0	0	0	0	228	0	23	405	55	0	0	0	0	0	134	0	186	0	0	375	26	0	260	0	0	0	0	0	0	0	33	71	0	0	0	0	0	218	0
SRR1983197	post	Oral	575	0	0	90	0	0	247	610	0	27	0	0	156	0	29	285	45	0	0	0	0	0	72	102	24	0	0	41	0	0	106	0	0	0	0	49	0	0	13	232	0	0	0	13	0	16	0
SRR1983202	post	Fecal	1	0	2344	0	0	1329	0	0	0	0	0	0	0	0	0	0	0	3	0	0	0	22	0	0	0	16	1	0	0	1	0	9	6	0	0	0	0	153	0	0	31	209	109	0	0	0	0
SRR1983203	post	Fecal	0	0	931	0	0	626	0	0	0	20	0	0	0	0	0	0	0	0	2	10	1	5	0	0	0	2	0	0	0	0	0	8	8	0	0	0	0	95	0	0	36	34	69	0	0	0	0
SRR1983208	post	Oral	280	0	0	190	0	0	224	201	0	0	0	0	112	0	214	71	231	0	0	0	39	0	157	160	100	0	0	64	192	0	76	0	0	0	0	0	51	0	516	176	0	0	0	132	0	56	0
SRR1983209	post	Oral	115	72	0	139	0	0	331	460	0	15	0	0	1266	0	59	35	329	0	0	25	42	0	392	91	1035	0	0	33	64	0	52	0	0	0	0	0	33	0	44	98	0	0	0	89	0	51	0
SRR1983226	post	Fecal	0	0	2032	0	0	1353	0	0	0	2	0	672	0	398	0	0	0	0	0	0	0	366	0	0	0	226	0	0	0	0	0	276	215	0	0	0	0	0	0	1	206	13	0	0	0	0	0
SRR1983227	post	Fecal	0	0	1849	0	0	983	0	0	0	4	0	984	0	609	0	0	0	0	0	0	0	655	0	1	0	392	0	2	0	0	2	13	18	0	0	0	0	0	0	0	64	18	0	0	0	0	0
SRR1983232	post	Oral	763	0	0	686	0	0	66	87	0	6	0	0	56	0	31	79	102	0	0	8	0	0	88	86	50	0	0	59	23	0	127	0	0	0	0	51	0	0	48	92	0	0	0	76	0	108	68
SRR1983233	post	Oral	313	0	0	333	0	0	145	180	0	9	0	0	47	0	47	23	131	0	0	21	0	0	158	61	51	0	0	15	49	0	26	0	0	0	0	180	0	0	278	138	0	0	0	52	0	33	132
SRR1983250	post	Fecal	10	0	1020	6	0	525	0	0	3358	48	565	0	0	0	0	17	0	1492	283	13	0	115	0	0	0	62	0	7	0	0	0	777	491	0	0	0	0	45	0	0	4	0	17	0	0	0	0
SRR1983251	post	Fecal	1	0	448	0	0	413	0	0	293	9	713	0	0	0	0	0	0	265	604	12	0	323	1	0	0	274	0	0	0	0	3	305	222	0	0	0	0	0	0	0	42	0	0	0	220	0	0
SRR1983256	post	Oral	592	607	0	684	676	0	113	309	0	157	0	0	97	0	505	476	122	0	0	192	43	0	289	34	78	0	0	407	450	0	121	0	0	0	0	173	39	0	15	40	0	0	0	63	0	92	188
SRR1983257	post	Oral	732	344	0	591	320	0	45	122	0	47	0	0	49	1	29	313	43	0	0	31	0	0	81	22	37	0	0	269	29	0	32	0	0	0	0	182	0	0	5	41	0	0	0	12	0	40	167
SRR1983286	post	Fecal	0	0	111	0	0	68	0	0	0	2	276	456	0	334	0	0	0	0	226	0	0	21	0	0	0	23	544	0	0	702	1	0	0	482	937	0	0	0	0	0	12	3	0	0	303	0	0
SRR1983287	post	Fecal	0	0	178	0	0	129	0	0	0	7	4	1709	0	1402	0	0	0	0	0	6	0	21	0	0	0	25	21	0	0	28	0	0	0	13	39	0	0	0	0	0	18	90	0	0	3	4	0
SRR1983291	post	Oral	202	0	0	253	684	0	26	6	0	22	0	0	88	0	1221	156	34	0	0	18	0	0	11	62	132	0	0	187	1612	0	85	0	0	4	0	94	0	0	0	30	0	0	0	101	0	140	88
SRR1983292	post	Oral	186	199	0	171	204	0	253	55	0	58	0	0	121	0	490	139	307	0	0	73	0	0	65	230	97	0	1	133	448	0	67	0	0	0	0	55	0	0	8	170	0	0	0	260	0	55	36
SRR1983296	post	Fecal	0	0	657	0	0	467	0	4	16	8	2081	999	0	766	0	0	0	11	1355	6	0	134	0	0	0	115	0	0	0	0	2	76	56	0	0	0	0	269	0	0	3	0	151	0	0	3	0
SRR1983297	post	Fecal	0	0	549	0	0	402	0	0	15	608	162	152	0	100	0	0	0	9	110	423	0	32	0	0	0	26	0	0	0	0	0	0	0	0	0	0	0	177	0	0	93	8	122	0	11	3	0
SRR1983302	post	Oral	283	420	0	267	366	0	125	360	0	62	0	0	171	0	121	129	149	0	0	64	572	0	328	152	171	1	0	118	99	0	69	0	0	0	4	45	555	0	89	84	0	0	0	130	0	86	50
SRR1983303	post	Oral	163	476	0	168	567	0	171	169	3	108	0	0	239	0	155	92	207	0	0	86	32	0	152	63	263	0	0	97	179	0	86	0	0	0	0	102	41	0	130	57	0	0	0	62	0	108	101
SRR1983308	post	Fecal	0	0	685	0	0	477	0	0	382	21	0	9	0	5	0	0	0	268	0	23	0	400	0	0	3	314	0	4	0	0	0	125	139	0	0	0	0	204	0	0	77	0	114	0	491	1	0
SRR1983309	post	Fecal	0	0	153	2	0	63	0	0	257	111	0	48	7	14	0	5	0	90	0	37	0	106	0	0	0	28	0	0	0	0	10	43	20	0	0	0	0	109	0	0	62	5	45	0	299	6	0
SRR1983314	post	Oral	219	197	0	298	230	0	121	17	0	82	0	0	73	0	508	138	153	0	0	82	22	0	20	50	87	0	0	162	563	0	151	0	0	0	0	66	36	0	0	111	0	0	0	81	0	131	57
SRR1983315	post	Oral	286	75	0	355	93	0	331	249	0	103	0	0	78	0	69	110	419	0	0	120	72	0	299	134	122	0	0	158	71	0	81	0	0	0	0	58	82	0	41	108	0	0	0	189	0	111	54
SRR1983320	post	Fecal	0	0	259	0	0	206	0	0	205	26	249	581	0	478	0	0	0	136	223	27	0	0	0	0	0	0	0	0	0	0	0	383	360	0	0	0	0	165	0	0	0	6	117	0	104	2	0
SRR1983321	post	Fecal	0	0	1954	0	0	1505	0	0	0	3	1	271	0	226	0	0	0	0	0	3	0	0	3	0	0	0	0	0	0	0	0	164	121	0	0	0	0	138	0	0	0	0	126	0	0	0	0
SRR1983326	post	Oral	1080	515	0	1146	581	0	56	86	0	968	0	0	36	0	0	368	52	0	0	884	0	0	96	0	34	0	0	401	0	0	90	0	0	0	0	264	0	0	0	8	0	0	0	0	0	56	279
SRR1983327	post	Oral	1929	424	0	1556	387	0	16	76	0	715	0	0	74	0	0	411	25	0	0	574	12	0	80	4	68	0	0	292	0	0	219	0	0	0	0	387	15	0	10	40	0	0	0	8	0	206	281
SRR1983332	post	Fecal	0	0	0	0	0	0	0	0	0	5	1	0	0	0	0	0	0	0	0	6	0	0	0	0	0	0	0	0	0	0	3	31	35	0	0	0	0	0	0	0	816	0	0	0	0	0	0
SRR1983333	post	Fecal	0	0	0	0	0	1	0	0	0	51	0	0	0	0	0	0	1	0	0	56	0	0	0	0	2	0	0	0	0	0	33	0	0	0	0	0	0	0	0	0	1349	0	0	0	0	27	0
SRR1983338	post	Oral	907	1487	0	688	1092	0	120	93	0	441	0	0	0	0	53	48	115	0	0	330	392	0	48	0	11	0	0	20	39	0	89	0	0	0	0	41	305	0	0	13	0	0	0	0	0	80	33
SRR1983339	post	Oral	638	750	0	394	455	0	31	81	0	129	0	0	26	0	14	191	38	0	0	92	76	0	47	5	16	0	0	98	21	0	25	0	0	0	0	65	72	0	18	18	0	0	0	0	0	15	81
SRR1983356	post	Fecal	9	0	0	4	0	0	0	0	0	4	0	0	1	0	0	5	0	0	0	5	0	0	0	0	0	0	0	5	0	0	0	0	0	0	0	0	0	0	0	15	466	0	0	0	0	5	0
SRR1983357	post	Fecal	0	0	4	0	0	0	0	2	0	4	0	0	0	1	0	0	0	0	1	4	0	0	0	0	0	0	0	0	0	0	5	3	0	0	0	0	0	0	0	0	293	0	0	0	0	8	0
SRR1983362	post	Oral	127	502	0	110	369	0	7	36	0	1	0	0	22	0	0	0	4	0	0	0	1047	0	19	0	18	0	0	4	15	0	83	0	0	0	0	44	785	0	346	0	0	0	0	4	0	66	49
SRR1983363	post	Oral	349	670	0	214	424	0	43	261	0	4	0	0	56	0	26	48	24	0	0	2	245	0	165	20	36	0	0	22	18	0	60	0	0	0	0	71	187	0	285	84	0	0	0	20	0	41	32
SRR1983368	post	Fecal	1	0	428	0	0	414	0	0	182	6	201	0	0	0	0	0	0	151	161	0	0	69	0	0	0	47	0	0	0	0	0	678	604	0	0	0	0	18	0	0	351	0	11	0	56	0	0
SRR1983369	post	Fecal	0	0	43	0	0	24	0	0	8	46	16	0	0	2	0	0	0	13	7	41	0	1327	0	0	0	948	0	0	0	0	0	0	3	0	0	0	0	313	0	0	2	0	208	0	8	4	0
SRR1983374	post	Oral	419	2488	0	327	1764	0	23	90	0	72	0	0	209	0	0	89	28	0	0	39	0	0	56	0	152	0	0	82	0	0	54	0	0	0	0	119	0	0	0	32	0	0	0	3	0	59	96
SRR1983375	post	Oral	686	2656	0	417	1567	0	27	91	0	14	0	0	80	0	8	610	17	0	0	13	0	0	61	0	57	0	0	335	0	0	21	0	0	0	0	0	0	0	16	58	0	0	0	0	0	6	0
SRR1983380	post	Fecal	5	0	262	2	0	164	0	0	20	5	0	1155	0	760	0	0	0	11	0	7	0	20	0	0	0	13	0	0	0	0	5	268	212	0	0	0	0	170	0	0	161	0	101	0	0	0	0
SRR1983381	post	Fecal	0	0	18	0	0	39	0	0	890	7	0	192	0	202	0	0	0	1048	0	11	0	487	0	0	0	530	0	0	0	0	0	198	253	0	0	0	0	284	0	0	5	0	330	0	0	1	0
SRR1983386	post	Oral	1322	1374	0	803	921	0	385	72	0	112	0	0	7	0	0	117	257	0	0	84	0	0	49	6	5	0	0	56	0	0	67	0	0	0	0	254	0	0	0	32	0	0	0	0	0	44	154
SRR1983387	post	Oral	1171	1192	0	763	801	0	58	42	0	54	0	0	84	0	95	350	27	0	0	36	0	0	40	0	42	0	0	202	62	0	36	0	0	0	0	162	0	0	132	8	0	0	0	0	0	22	123
SRR1983392	post	Fecal	0	0	0	0	0	0	0	0	0	0	0	0	0	0	0	0	0	0	0	2	0	0	0	0	0	0	0	2	0	0	3	0	0	0	0	0	0	0	0	0	60	1487	0	0	0	3	0
SRR1983393	post	Fecal	0	0	0	0	0	0	0	0	0	0	0	0	0	0	0	0	0	0	0	0	0	0	0	0	3	0	0	0	0	0	0	0	0	0	0	0	0	2	0	0	56	3611	0	0	0	0	0
SRR1983398	post	Oral	134	120	0	135	159	0	14	38	0	13	0	0	67	0	201	37	31	0	0	12	246	0	44	0	70	0	0	50	214	0	2	0	0	0	0	78	224	0	0	28	0	0	0	0	0	0	63
SRR1983399	post	Oral	419	300	0	267	192	0	36	52	0	12	0	0	339	0	834	139	29	0	0	0	417	0	26	0	196	0	0	131	571	0	57	0	0	0	0	119	266	0	277	66	0	0	0	0	0	29	104
SRR1983440	post	Fecal	4	0	264	0	0	210	0	0	1113	0	0	0	0	0	0	0	0	852	0	5	0	858	0	0	0	707	0	2	0	0	0	0	0	0	0	0	0	181	0	0	134	161	149	0	967	1	0
SRR1983441	post	Fecal	0	0	789	0	0	728	0	0	1107	32	0	2	0	0	0	0	0	920	0	21	0	0	0	2	0	0	0	0	0	0	3	0	5	0	0	0	0	487	0	0	167	0	497	0	880	6	0
SRR1983446	post	Oral	43	639	0	66	602	0	11	44	0	0	0	0	0	0	483	17	18	0	0	0	0	0	38	18	0	0	0	45	526	0	56	0	0	0	0	56	0	0	495	10	0	0	0	0	0	40	44
SRR1983447	post	Oral	727	474	0	447	268	0	63	75	0	0	0	0	34	0	267	204	31	0	0	8	0	0	57	0	24	0	0	102	250	0	117	0	0	0	0	440	0	0	66	20	0	0	0	0	0	86	343
SRR1983452	post	Fecal	0	0	74	4	0	79	0	0	43	25	20	0	1	0	0	0	0	48	9	20	0	18	0	0	0	28	0	1	0	0	0	201	215	0	0	0	0	20	0	0	36	6	15	0	8	6	0
SRR1983453	post	Fecal	0	0	0	0	0	0	0	0	22	0	62	1	3	0	0	0	1	22	43	1	0	0	0	0	0	0	0	0	0	0	0	261	204	0	0	0	0	36	0	0	3	7	21	0	132	0	0
SRR1983458	post	Oral	772	806	0	582	624	0	42	39	0	238	0	0	237	0	0	98	46	0	0	168	0	0	25	0	166	0	0	71	0	0	263	0	0	0	0	73	0	0	0	85	0	0	0	0	0	233	61
SRR1983459	post	Oral	911	1054	0	854	949	0	19	185	0	201	0	0	180	0	11	133	14	0	0	183	141	0	201	58	195	0	0	146	11	0	86	0	0	0	0	202	99	0	314	74	0	0	0	65	0	96	175
SRR1983464	post	Fecal	0	0	109	0	0	106	0	0	85	4	25	66	0	40	0	0	0	54	32	5	0	29	0	0	0	43	0	0	0	0	1	68	71	0	1	0	0	15	0	0	20	0	0	0	0	0	0
SRR1983465	post	Fecal	0	0	139	0	0	304	0	0	4	37	0	279	1	528	0	0	0	0	1	70	0	250	0	0	0	395	2	0	0	0	0	162	387	0	0	0	0	0	0	0	0	0	6	0	0	0	0
SRR1983470	post	Oral	102	366	0	52	287	0	0	24	0	0	0	0	10	0	117	54	0	0	0	0	1280	0	24	72	9	0	0	18	59	0	16	0	0	0	0	18	1032	0	979	43	0	0	0	52	0	8	14
SRR1983471	post	Oral	142	663	0	159	592	0	18	199	0	148	0	0	78	0	28	68	12	0	0	143	319	0	180	371	87	0	0	49	15	0	45	0	0	0	0	53	345	0	428	81	0	0	0	249	0	49	50
SRR1983476	post	Fecal	0	0	782	4	0	708	0	0	0	23	0	757	0	653	0	0	0	0	0	22	0	173	0	0	0	157	0	1	0	0	0	0	0	4	0	0	0	0	0	0	104	0	0	0	0	0	0
SRR1983477	post	Fecal	0	0	576	0	0	454	0	0	0	6	0	1932	3	1526	0	0	0	0	0	12	0	826	0	0	0	702	0	0	0	0	0	0	1	3	0	0	0	0	0	0	515	0	0	0	0	0	0
SRR1983482	post	Oral	635	861	0	456	673	0	53	188	0	201	0	0	86	0	0	410	38	0	0	153	0	0	129	488	54	0	0	296	0	0	61	0	0	0	0	98	0	0	166	38	0	0	0	340	0	40	54
SRR1983483	post	Oral	564	220	0	481	165	0	17	107	0	4	0	0	130	0	80	127	8	0	0	0	725	0	103	25	127	0	0	108	85	0	23	0	0	0	0	0	605	0	535	25	0	0	0	14	0	15	0
SRR1983488	post	Fecal	0	0	695	5	0	742	0	0	0	0	180	0	0	0	0	4	0	0	156	9	0	79	0	0	3	76	0	0	0	2	0	186	191	0	0	0	0	116	0	0	1	0	119	0	0	0	0
SRR1983489	post	Fecal	0	0	2	0	0	0	0	0	0	11	428	0	0	3	0	0	0	0	342	8	0	0	0	0	0	0	0	0	0	0	0	0	0	0	0	0	0	0	0	0	0	0	0	0	0	0	0
SRR1983494	post	Oral	0	1133	0	0	1182	0	306	2001	0	262	0	0	383	0	0	0	268	0	0	230	1	0	2149	0	461	0	0	0	11	0	10	0	0	0	0	163	2	0	0	80	0	0	0	0	0	10	148
SRR1983495	post	Oral	1025	428	0	925	405	0	94	373	0	85	0	0	634	0	0	441	51	0	0	83	24	0	267	270	612	0	0	354	6	0	46	0	0	0	0	357	11	0	0	74	0	0	0	236	0	43	289
SRR1983500	post	Fecal	5	0	518	0	0	461	0	0	0	2	11	15	0	13	0	0	0	0	14	3	0	76	0	0	0	71	0	0	0	0	0	36	47	0	0	0	0	92	0	0	70	53	110	0	0	0	0
SRR1983501	post	Fecal	0	0	250	0	0	286	0	0	0	6	3	1747	0	1582	0	0	0	0	3	8	0	136	0	0	0	130	0	0	0	0	1	207	258	0	2	0	0	78	0	0	72	272	90	0	6	0	0
SRR1983506	post	Oral	980	652	0	859	505	0	9	50	0	321	0	0	11	0	36	30	16	0	0	270	93	0	48	0	14	0	0	15	42	0	61	0	0	0	0	165	65	0	0	12	0	0	0	0	0	57	139
SRR1983507	post	Oral	1348	1022	0	1054	797	0	8	116	0	357	0	0	55	0	65	274	10	0	0	228	18	0	119	86	48	0	0	161	45	0	80	0	0	0	0	250	7	0	21	48	0	0	0	71	0	73	190
SRR1983512	post	Fecal	3	0	1488	0	0	1723	0	0	0	21	0	708	0	555	0	0	0	0	0	20	0	187	0	0	0	152	0	0	0	0	0	13	11	0	0	0	0	0	0	0	131	188	0	0	0	0	0
SRR1983513	post	Fecal	0	0	153	0	0	207	0	0	1	45	0	385	0	471	0	0	0	0	3	50	0	0	0	0	0	0	0	0	0	0	3	265	359	0	0	0	0	0	0	0	9	0	0	0	0	0	0
SRR1983516	post	Oral	828	945	0	636	709	0	42	7	0	1235	0	0	14	0	0	364	37	0	0	952	0	0	11	105	16	0	0	262	1	0	24	0	0	0	0	150	0	0	0	15	0	0	0	124	0	19	93
SRR1983517	post	Oral	902	1127	0	579	784	0	75	143	0	233	0	0	134	0	102	482	52	0	0	179	0	0	112	272	86	0	0	316	74	0	58	0	0	0	0	109	0	0	22	83	0	0	0	255	0	55	98
SRR1983520	post	Fecal	0	0	483	1	0	447	0	0	1184	0	0	0	0	3	0	0	0	1012	0	2	0	197	0	0	0	183	0	0	0	0	0	26	29	0	0	0	0	43	0	0	0	0	48	0	0	0	0
SRR1983521	post	Fecal	0	0	1311	0	0	1165	0	0	2307	12	0	0	0	1	0	0	0	1714	0	18	0	0	0	0	0	3	0	0	0	0	0	21	19	0	0	0	0	5	0	0	0	0	18	0	0	0	0
SRR1983526	post	Oral	624	1479	0	382	948	0	0	305	0	194	0	0	297	0	0	353	0	0	0	105	0	0	231	394	173	0	0	227	0	0	76	0	0	0	0	206	0	0	90	50	0	0	0	224	0	69	161
SRR1983527	post	Oral	183	261	0	169	274	0	4	323	0	47	0	0	172	0	549	98	4	0	0	49	0	0	293	775	156	0	0	86	442	0	46	0	0	0	0	114	0	0	187	107	0	0	0	720	0	43	87
SRR1983532	post	Fecal	0	0	630	0	0	757	0	0	0	4	2	938	0	1072	0	0	0	0	0	0	0	0	0	0	0	0	0	0	0	0	2	0	0	0	0	0	0	0	0	0	0	0	0	0	0	0	0
SRR1983533	post	Fecal	0	0	1138	0	0	1382	0	0	0	26	630	1	0	0	0	0	0	0	615	28	0	0	0	0	0	0	0	0	0	1	9	0	0	0	0	0	0	0	0	0	25	0	0	0	0	2	0
SRR1983538	post	Oral	903	457	0	753	592	0	50	60	0	294	0	0	6	0	11	13	40	0	0	344	56	0	48	0	13	0	0	19	16	0	83	0	0	0	0	589	35	0	0	10	0	0	0	0	0	53	405
SRR1983539	post	Oral	732	624	0	630	604	0	100	201	0	477	0	0	171	0	0	489	86	0	0	352	29	0	156	202	164	0	0	427	0	0	63	0	0	0	0	193	37	0	77	38	0	0	0	210	0	37	172
SRR1983580	post	Fecal	0	0	1083	4	0	1025	0	1	0	13	0	640	0	562	0	0	0	0	0	19	0	179	0	0	0	168	93	1	0	93	6	125	107	86	93	0	0	360	0	0	2	133	280	0	0	0	0
SRR1983581	post	Fecal	0	0	520	0	0	692	0	0	0	0	0	988	0	1220	0	2	0	0	0	0	0	0	0	0	0	0	0	0	0	0	0	124	170	0	0	0	0	575	0	0	0	0	766	0	0	0	0
SRR1983586	post	Oral	829	1011	0	607	760	0	73	253	0	779	0	0	90	0	0	358	50	0	0	532	0	0	175	8	60	0	0	240	0	0	71	0	0	0	0	150	0	0	52	55	0	0	0	0	0	61	110
SRR1983587	post	Oral	1378	2061	0	1027	1521	0	179	78	0	328	0	0	73	0	0	705	157	0	0	264	809	0	98	20	65	0	0	511	0	0	76	0	0	0	0	833	681	0	59	58	0	0	0	6	0	63	749
SRR1983604	post	Fecal	5	0	0	6	0	4	0	0	0	4	2	4	0	3	0	0	0	1	0	10	0	0	0	0	1	0	1356	0	0	3085	0	140	166	1881	2172	0	0	0	0	0	12	0	0	0	0	4	0
SRR1983605	post	Fecal	0	0	0	2	0	0	0	0	0	17	0	6	0	3	0	0	0	0	0	28	0	0	0	0	0	0	866	0	0	2975	0	0	9	1058	2568	0	0	5	0	0	3	0	0	0	0	0	0
SRR1983610	post	Oral	1696	1837	0	1043	1047	0	310	0	0	59	0	0	42	0	177	20	197	0	0	51	0	0	0	0	25	0	0	7	87	0	12	0	0	0	0	276	0	0	0	56	0	0	0	0	0	13	184
SRR1983611	post	Oral	917	602	0	587	486	0	78	17	0	25	0	0	39	0	148	182	58	0	0	11	27	0	11	10	21	0	0	116	95	0	43	0	0	0	0	30	28	0	0	9	0	0	0	12	0	25	18
SRR1983616	post	Fecal	2	0	270	3	0	409	0	0	0	2	0	1042	0	1370	0	0	0	0	0	4	0	0	0	0	0	0	0	0	0	0	2	205	271	0	0	0	0	0	0	0	31	0	0	0	1	4	0
SRR1983617	post	Fecal	0	0	566	0	0	434	0	0	0	48	0	91	0	65	0	0	0	1	0	21	0	0	0	0	0	2	3	0	0	2	3	497	408	4	3	0	0	0	0	0	6	0	0	0	0	0	0
SRR1983622	post	Oral	1134	1633	0	601	799	0	323	330	0	108	0	0	26	0	0	198	184	0	0	70	0	0	169	90	10	0	0	110	0	0	51	0	0	0	0	51	0	0	0	116	0	0	0	59	0	34	39
SRR1983623	post	Oral	561	1051	0	375	690	0	232	301	0	44	0	0	176	0	0	121	146	0	0	25	0	0	193	277	142	0	0	88	0	0	36	0	0	0	0	38	0	0	47	60	0	0	0	209	0	28	16
SRR1983628	post	Fecal	0	0	294	4	0	324	0	0	0	6	1409	0	2	0	0	0	0	0	1182	5	0	24	0	0	0	17	0	0	0	0	7	39	47	0	0	0	0	65	0	0	0	0	53	0	0	4	0
SRR1983629	post	Fecal	1	0	82	0	0	104	0	0	0	0	555	0	0	0	0	0	0	0	621	4	0	0	0	0	0	0	0	0	0	0	0	812	1065	0	1	0	0	0	0	0	0	0	0	0	0	0	0
SRR1983634	post	Oral	990	1308	0	703	856	0	58	300	0	361	0	0	42	0	0	618	32	0	0	229	0	0	198	12	25	0	0	419	0	0	63	0	0	0	0	280	0	0	10	13	0	0	0	8	0	56	194
SRR1983635	post	Oral	374	434	0	253	285	0	2	448	0	104	0	0	342	0	68	138	10	0	0	61	0	0	333	86	209	0	0	79	81	0	100	0	0	0	0	219	0	0	100	70	0	0	0	47	0	53	131
[truncated: 5,000 more columns]
