# Supplementary material for: Colonization resistance is dispensable for segregation of oral and gut microbiota
Source: BMC Med Genomics. 2023 Feb 22;16:31. doi: 10.1186/s12920-023-01449-3 (PMC9948407; doi:10.1186/s12920-023-01449-3)
Supplement: Supplementary file 3 — Additional file 3. ASV table for cohort 2. [file 12920_2023_1449_MOESM3_ESM.csv]

Cohort 2: "pre" samples were collected within 2 days of starting chemotherapy, while "post" samples were collected later
accessionID corresponds to "Run" numbers in the NCBI BioProject #PRJNA526551
accessionID	timepoint	niche	ASV1	ASV2	ASV3	ASV4	ASV5	ASV6	ASV7	ASV8	ASV9	ASV10	ASV11	ASV12	ASV13	ASV14	ASV15	ASV16	ASV17	ASV18	ASV19	ASV20	ASV21	ASV22	ASV23	ASV24	ASV25	ASV26	ASV27	ASV28	ASV29	ASV30	ASV31	ASV32	ASV33	ASV34	ASV35	ASV36	ASV37	ASV38	ASV39	ASV40	ASV41	ASV42	ASV43	ASV44	ASV45	ASV46	ASV47
SRR8711890	post	Oral	9	0	0	1479	0	13008	0	0	39	245	0	0	0	109	0	4	0	0	0	0	0	103	0	1	0	0	0	2	0	0	0	22	0	0	0	0	0	0	1150	11	1	0	0	0	0	0	89
SRR8711891	post	Fecal	0	136	0	140	0	0	7885	0	0	0	0	0	0	0	1	0	34	0	0	0	0	0	0	0	1517	0	0	137	0	0	0	0	196	0	0	0	10	0	0	0	0	0	0	0	0	0	0
SRR8711892	post	Oral	0	0	0	22	0	2	0	0	1452	253	0	0	0	2651	0	0	0	0	0	0	0	3	0	0	0	0	0	0	0	0	0	0	0	0	0	0	6	0	42	10340	0	0	0	0	0	0	0
SRR8711893	post	Fecal	0	76	1	351	0	0	6764	0	0	0	0	0	0	0	0	0	6	0	0	0	0	0	0	0	2027	0	0	0	0	0	0	0	88	0	0	0	0	0	0	0	0	0	0	0	0	0	12
SRR8711894	post	Oral	9	109	0	98	0	61	0	0	278	610	2863	0	0	697	0	18	1	0	0	0	0	2988	14	0	0	0	0	0	0	0	0	0	0	0	1	0	16	0	307	3076	0	0	3	0	0	0	47
SRR8711895	post	Oral	7802	385	0	881	10	6	0	0	0	413	0	0	0	7	4	14	1	0	0	0	115	117	1	0	0	0	0	74	0	2	0	0	0	0	0	0	7214	7	87	0	48	0	0	0	0	0	2056
SRR8711896	post	Oral	12089	0	82	0	0	0	0	0	105	40	229	0	0	152	669	64	0	0	0	0	0	0	1340	123	0	0	0	0	0	0	0	0	0	0	0	0	0	0	36	14	0	2654	48	0	102	1	0
SRR8711897	pre	Fecal	63	646	355	0	227	1	0	0	10	0	0	299	0	7	21	7	0	0	0	450	0	0	0	4	0	48	56	0	0	20	0	0	0	1	0	0	0	250	0	0	0	0	0	0	2	0	0
SRR8711898	post	Fecal	15	0	42	1	2217	0	0	0	0	0	0	18	0	6	12	8	0	0	0	46	0	0	0	0	0	79	161	0	0	0	0	0	5	1	0	0	0	857	0	0	0	0	3	0	0	0	0
SRR8711899	post	Oral	0	0	0	0	0	0	0	0	0	0	0	0	0	0	0	33	0	0	0	0	0	0	178	0	0	0	0	0	3	0	1837	0	0	0	0	9	0	0	13	0	0	45	350	0	0	0	0
SRR8711900	post	Fecal	101	127	540	0	386	0	0	0	0	0	0	138	0	6	13	8	12	0	0	58	0	0	0	24	0	27	28	0	0	0	0	0	3	0	0	0	0	459	0	0	0	0	0	0	11	0	0
SRR8711901	post	Oral	174	0	334	0	0	27	0	0	103	86	103	0	0	436	453	284	0	0	0	0	0	0	5171	1393	0	0	0	0	0	0	33	0	0	0	0	0	0	0	304	26	0	1927	159	0	20	17	0
SRR8711902	post	Oral	30	23	0	30	0	15	0	0	0	0	0	0	0	0	0	0	0	0	0	0	0	0	0	0	0	0	0	90	0	0	7140	0	0	0	0	0	0	0	0	0	0	0	0	0	0	0	0
SRR8711903	post	Fecal	0	20	0	0	5372	0	0	0	0	0	0	0	0	0	0	0	8	0	0	657	0	0	0	0	0	0	1339	0	0	0	0	0	0	1	0	2116	0	0	0	0	0	0	0	0	0	0	0
SRR8711904	pre	Oral	1040	4	0	3	0	7	0	0	237	100	654	0	144	767	69	239	0	0	54	0	0	0	40	37	0	0	0	0	0	0	4	17	0	0	125	0	0	0	8673	0	0	70	319	1276	182	0	0
SRR8711905	post	Oral	17883	0	0	0	0	2	3	0	0	0	0	0	0	0	596	0	0	0	1	0	0	0	0	0	0	0	0	0	0	0	4	0	0	0	4437	0	0	0	3	0	0	0	0	0	0	0	0
SRR8711906	pre	Fecal	698	12020	422	0	0	52	2	4	21	217	0	193	0	33	172	70	2278	0	0	2	260	0	0	97	217	64	4	0	0	2	0	0	0	0	10	0	0	0	89	0	0	0	1	12	84	0	0
SRR8711907	pre	Oral	9528	31	751	0	5	706	0	14	413	112	1693	2	8318	776	314	64	0	0	9	0	8	13	149	132	3	0	6	0	0	3	0	0	0	2	24	2	0	0	846	134	0	674	143	113	352	0	0
SRR8711908	post	Oral	82	15	0	33	0	62	2	5	1	33	1	6	157	24	0	0	29	120	0	3	16594	0	1	0	0	0	1	30	1317	0	18	64	4	0	0	0	6	0	105	0	0	0	0	6	0	0	0
SRR8711909	post	Oral	5507	3	484	5	8	794	7	7	605	211	1686	5	8726	1396	347	537	0	0	2	4	0	10	1497	171	5	6	2	0	0	0	0	264	7	0	33	5	0	0	295	42	2	981	197	399	288	0	0
SRR8711912	post	Fecal	7	261	24	0	0	0	0	7	0	4	0	3462	0	0	2	0	128	0	0	3	0	3	0	6	18	9	0	0	0	0	0	0	0	0	0	21180	0	6	4	0	0	0	0	0	11	0	0
SRR8711913	post	Oral	8669	24	48	4	1	47	2	6	481	99	152	4	0	300	14	570	0	0	0	0	0	181	607	76	2	3	0	0	0	0	0	23500	0	0	0	2	0	0	92	591	0	177	32	149	306	0	0
SRR8711914	post	Oral	34649	6	9	0	6	13	9	8	91	38	55	0	0	77	1	108	0	0	0	0	3	243	93	29	3	0	1	4	0	3	0	12351	0	0	0	1	0	0	53	183	0	10	11	0	90	0	7
SRR8711915	post	Oral	7693	0	0	0	0	0	27	0	0	0	0	0	0	0	0	2	0	0	0	0	0	9261	0	0	2	0	0	5	0	0	0	0	0	0	0	3	1808	0	0	0	0	0	0	0	0	0	0
SRR8711916	post	Fecal	8	3	0	0	0	0	711	0	0	0	0	0	0	0	0	0	0	0	0	0	0	0	0	0	430	0	0	532	0	0	0	0	1088	5378	0	1	15	0	0	0	0	0	0	0	0	0	0
SRR8711917	post	Fecal	0	36	3	0	0	0	0	11	0	0	0	9438	0	0	0	0	7	0	0	2	0	0	0	0	3876	5572	3	3	0	0	0	0	2	0	0	3	0	819	0	0	0	0	0	0	0	0	0
SRR8711918	post	Oral	121	1	0	72	0	37	7	0	52	13	5	0	21	3	0	0	0	0	509	0	10	0	0	0	0	0	0	3	0	0	0	0	0	0	0	0	4	0	4	0	0	7	7	0	8	0	0
SRR8711919	post	Fecal	0	24	0	0	0	0	73	10	0	0	0	0	0	0	2	0	5	0	0	0	0	0	0	3	8589	0	0	4478	0	0	0	0	0	8	0	0	0	0	0	0	0	0	0	0	4	0	0
SRR8711920	post	Oral	459	60	0	58	0	172	0	0	256	132	688	1	51	53	3	32	6943	0	0	0	20	0	14	0	0	0	0	0	0	0	0	82	0	0	0	10	0	0	70	0	2	33	98	79	10	0	0
SRR8711921	post	Fecal	38	437	0	0	0	0	89	352	0	0	0	0	0	0	3	4	0	0	0	0	0	0	0	0	15	0	0	14310	0	0	0	0	0	0	0	0	0	0	0	0	0	0	0	0	119	0	0
SRR8711922	post	Oral	2430	950	6098	82	0	1	0	0	2	0	0	0	0	187	1	0	0	1	0	0	7	0	2	0	0	0	0	0	0	0	0	0	0	0	2	2	6	0	79	0	1583	0	0	0	157	0	602
SRR8711923	post	Oral	4	0	13	16840	1	0	1	0	0	0	0	0	0	0	0	0	98	311	1	0	19	0	0	0	0	0	0	6	0	0	0	1	0	0	20	0	0	0	0	0	0	0	0	0	0	0	2587
SRR8711924	post	Fecal	0	44	0	70	87	0	11	0	0	0	0	0	0	0	0	0	0	0	0	3	0	0	0	0	14	29	10	0	0	10	0	0	28	2	0	6420	0	0	0	0	0	0	0	0	0	0	0
SRR8711925	post	Oral	14576	9	0	0	0	135	0	0	508	135	375	0	157	648	49	544	0	0	0	0	0	17	1521	0	0	0	0	1	0	0	0	1106	0	0	3	0	0	0	20	7	0	250	23	38	249	0	0
SRR8711926	pre	Oral	17140	25	5	7	6	1	0	5	5	5	8	1	0	2	4	79	0	0	0	0	0	5	195	263	4	5	0	0	0	0	0	0	0	0	0	0	112	0	0	4	0	1	123	19	30	62	4
SRR8711927	post	Fecal	0	40	0	0	539	0	0	0	0	0	0	0	0	0	0	0	0	0	0	65	0	0	0	0	0	0	0	8	0	0	0	0	0	0	0	0	0	0	0	0	0	0	0	0	0	0	0
SRR8711928	post	Oral	0	0	0	0	0	49	0	0	2806	0	0	0	0	2713	0	0	4	0	0	0	0	0	0	0	0	0	0	0	0	0	0	0	0	0	0	0	0	0	0	0	0	0	239	0	0	0	71
SRR8711929	post	Fecal	0	10	0	0	4715	0	0	0	0	0	0	0	0	0	0	0	0	0	0	79	0	0	0	3	0	0	14	0	0	0	0	0	0	0	0	0	0	0	0	0	0	0	0	0	0	0	0
SRR8711930	post	Fecal	3	7	0	0	0	1	3	13	2	0	0	12140	0	0	0	0	0	0	0	9	0	0	0	0	5608	2833	0	0	0	3	0	0	2	0	0	0	0	613	0	0	0	0	0	0	0	0	0
SRR8711931	post	Oral	1664	266	161	12	0	314	0	4	464	184	1253	2	0	172	7	329	1	0	0	0	100	202	242	932	0	3	0	0	0	0	0	5	0	0	0	0	28	3	509	751	2	0	73	0	404	5	0
SRR8711932	post	Fecal	0	12	0	0	0	0	0	10	0	0	0	8779	0	0	0	0	0	0	0	0	0	0	0	0	5606	4559	4	4	0	0	0	0	1	1	0	0	0	820	2	0	0	0	0	0	0	0	0
SRR8711933	post	Oral	359	4	1430	0	2	24	0	0	152	112	183	0	0	3	68	6177	0	1	0	6	0	3	163	284	4	0	0	0	0	0	0	0	0	0	0	0	111	0	141	23	0	0	282	6	65	45	1
SRR8711934	post	Oral	15682	0	423	3	0	0	0	0	0	0	0	0	0	0	0	4	0	0	0	0	0	0	0	0	0	0	0	0	0	0	0	0	0	0	0	0	200	0	0	0	1400	0	10	0	98	0	84
SRR8711935	post	Fecal	10	0	0	7	0	0	4	0	0	0	0	0	0	0	0	0	0	0	0	0	0	0	0	0	833	0	11	0	0	0	0	0	15	3	0	0	0	12076	0	0	0	1	0	0	0	0	0
SRR8711936	post	Oral	5	0	16270	4	6	4	0	6	3	0	0	3	0	1	0	0	0	0	1981	3	0	14553	0	0	2	8	4	5	0	0	0	0	0	3	1	0	0	0	0	0	0	0	0	0	0	0	0
SRR8711937	post	Fecal	3	16337	7887	501	12	41	0	22	0	0	2	5	0	0	1	0	4181	0	5	117	109	12	0	0	3	42	153	0	0	0	26	0	18	1	0	0	0	2	0	0	9	0	0	0	0	0	0
SRR8711938	post	Fecal	47	0	7	17	0	0	0	0	0	11	1	0	0	0	0	0	0	0	0	0	0	0	0	0	4555	0	0	0	0	0	0	0	4	0	0	0	0	3017	0	0	0	0	0	0	0	0	0
SRR8711939	post	Oral	4079	0	29	227	0	0	0	0	0	15055	0	0	0	0	0	0	0	0	0	1	0	0	0	0	0	0	0	0	0	0	0	0	0	0	5	0	0	0	0	1	0	0	0	0	0	0	0
SRR8711940	post	Fecal	106	0	136	0	0	0	2	0	0	4	0	0	0	0	0	0	0	0	0	3	0	0	0	0	5165	0	0	2	0	0	0	0	13	0	0	0	12	1728	0	0	0	0	0	0	12	0	0
SRR8711941	post	Oral	119	0	0	20	0	63	0	0	0	108	0	0	0	11	0	0	0	0	0	0	0	0	0	0	0	0	0	0	0	0	0	0	0	0	0	0	0	0	46	0	59	0	0	0	0	0	64
SRR8711942	pre	Oral	184	304	0	61	0	53	6	3	0	31	419	1	0	2	0	74	123	0	633	2	0	0	147	0	4	3	2	3	0	1	0	34	2	1	56	0	0	4	2605	0	86	0	4527	0	0	0	0
SRR8711943	post	Oral	0	87	825	2	0	1826	3	2	0	1644	12071	3	0	0	0	0	161	0	0	0	0	2	0	0	0	0	0	0	0	0	2	0	0	0	842	15	0	0	2446	0	0	0	329	0	0	0	0
SRR8711944	post	Oral	4	36	452	0	0	4397	0	6	4	4960	13319	2	0	1	0	6	2	0	0	0	0	3	0	0	0	0	0	9	78	4	0	0	0	0	622	47	0	0	923	0	0	0	828	0	0	0	9
SRR8711946	post	Fecal	0	190	32	301	89	13	0	21	0	22	0	24206	0	0	0	5	379	0	0	16	72	1	0	0	0	2	0	201	0	2	0	0	6	0	0	0	0	1	3	0	0	0	0	0	0	0	23
SRR8711947	post	Oral	4	114	202	102	0	146	0	0	0	0	0	0	0	0	0	0	76	0	823	0	0	0	0	0	0	0	0	9	10	0	52	0	0	0	0	3	0	43	6	0	0	0	0	0	0	0	0
SRR8711948	pre	Fecal	0	4370	80	0	10	0	0	3	0	11	0	22	0	8	2	29	4334	1	0	0	20	2	0	0	0	2	6	10	0	2	0	0	0	0	0	0	0	0	79	0	179	0	0	0	0	0	36
SRR8711949	post	Oral	2	0	14707	20	4	5173	0	6	3	1	0	4	2	1	0	0	0	0	14959	0	0	2580	12	0	4	7	0	3	0	2	0	0	0	0	0	0	13	2	2	0	0	0	1	0	0	0	0
SRR8711950	post	Fecal	25	381	5	0	0	0	0	0	0	4	0	0	0	0	0	0	16	0	0	0	0	0	0	3	0	0	140	11	0	0	23	2	0	354	0	0	0	0	0	0	0	0	0	0	4	0	0
SRR8711951	post	Oral	6197	0	32	0	0	0	0	0	227	3	0	0	557	1	0	60	0	0	144	0	0	0	4	7	0	0	0	0	0	0	0	1316	0	0	0	0	0	0	1	0	0	0	0	57	49	2	0
SRR8711952	post	Fecal	1	61	14	0	421	0	0	0	0	0	0	1	0	0	0	0	0	0	0	0	0	0	0	0	0	0	0	21983	0	0	0	0	2	0	3	0	0	0	0	0	0	0	0	6	0	0	0
SRR8711953	post	Oral	1233	0	995	0	0	2	0	0	1311	68	0	0	432	53	45	1937	0	0	518	0	0	1	738	130	0	0	0	2	0	0	0	2152	0	0	0	0	0	0	61	34	0	21	35	3977	106	142	0
SRR8711954	post	Fecal	0	2915	1	0	314	0	9291	0	0	0	0	0	1	0	0	0	33	0	11	0	0	0	0	0	0	0	0	13	0	0	0	0	0	0	0	0	0	0	0	0	0	0	0	0	0	0	4
SRR8711955	post	Oral	0	0	263	0	5	30	0	0	0	45	0	0	0	0	0	0	24	0	12468	0	0	4542	0	1	0	0	0	0	0	0	216	0	0	0	0	0	0	0	0	0	9	0	0	0	0	0	0
SRR8711956	post	Fecal	3	4857	195	0	0	0	660	0	0	11	0	0	0	0	0	8	225	0	45	0	0	0	0	0	0	0	0	9	0	0	0	0	0	0	0	0	0	0	20	0	36	0	0	0	0	0	470
SRR8711957	pre	Fecal	0	4	7	5	380	0	366	0	0	0	0	0	0	0	3	4	0	0	0	0	0	0	0	0	0	0	0	15069	0	0	0	0	0	0	0	0	0	0	0	0	0	0	0	0	0	0	0
SRR8711958	post	Oral	4	5	88	26	5	2872	2	0	13	429	0	0	7	2	0	0	0	0	7828	0	0	1777	0	821	0	0	0	13	0	0	0	184	0	0	0	0	0	0	5	0	27	0	0	14	0	0	140
SRR8711959	post	Oral	3	0	539	0	0	240	0	0	0	9817	0	0	0	0	0	0	0	0	6958	0	0	220	0	95	0	0	0	0	0	0	0	4	0	0	8	2	0	0	14	0	3	0	0	0	0	0	0
SRR8711960	post	Oral	0	0	97	0	0	0	1	0	0	7192	0	0	0	0	0	0	0	0	1286	0	0	3606	0	0	0	0	0	0	0	0	0	1	1	0	0	0	0	0	0	0	0	0	0	0	0	0	0
SRR8711962	pre	Oral	0	6	0	3	0	4853	0	0	0	0	3451	0	7387	170	0	24	0	0	0	0	0	0	1417	97	0	0	0	0	0	0	0	0	0	0	94	0	45	0	8	0	0	1778	0	0	0	0	0
SRR8711968	post	Fecal	2	86	0	698	0	0	6142	0	0	0	0	0	0	0	40	0	70	0	0	0	0	0	0	0	0	0	0	8	0	0	0	0	0	0	13	0	0	0	3	0	263	0	0	0	0	0	0
SRR8711971	post	Oral	1	0	412	78	0	0	4	0	0	3773	26	0	0	0	1824	476	0	0	0	0	0	0	3150	28	0	0	0	7	0	0	0	0	0	0	1246	0	0	0	2	62	61	64	177	2	0	247	3
SRR8711972	post	Fecal	0	6	1	0	833	0	0	0	0	0	0	0	0	0	0	2	0	0	0	0	6	0	0	0	1510	0	58	0	0	0	0	0	80	208	0	0	0	181	0	0	0	0	0	0	0	0	0
SRR8711973	post	Oral	5	0	55	149	0	3	0	0	72	1162	391	0	0	0	3570	68	2	0	0	0	0	0	1852	11	0	0	0	0	0	0	3	0	0	0	373	0	0	0	0	19	85	110	607	0	0	52	57
SRR8711974	post	Fecal	0	0	0	0	0	0	1	0	2	0	0	0	0	0	0	0	0	0	0	0	0	0	0	0	5	1	0	0	0	0	0	0	25170	0	0	0	0	0	0	0	0	0	0	0	0	0	0
SRR8711975	pre	Fecal	0	234	22	0	14	0	2	0	0	4	0	0	0	0	11	0	0	0	0	23	0	0	0	0	60	0	4	0	0	0	0	0	0	3	1	0	0	312	0	0	0	0	0	0	0	0	0
SRR8711976	pre	Oral	0	0	0	22	0	106	0	2	0	0	0	1	0	24	4	0	0	1	0	2	124	0	0	0	0	0	0	1	0	0	2	0	0	0	0	0	0	0	34	0	25	0	0	0	0	0	37
SRR8711977	post	Oral	55	9	6	0	0	1035	6	4	166	0	56	1	0	0	0	0	0	0	0	0	0	0	0	0	0	4	0	0	0	0	0	0	0	0	0	0	0	0	120	0	0	0	42	0	0	3	193
SRR8711978	pre	Oral	0	190	196	4	0	5	0	0	0	783	480	0	0	0	788	1693	512	0	0	0	0	0	3004	47	0	0	0	5	0	0	1128	0	0	0	144	0	0	0	516	1282	129	223	1697	22	0	206	33
SRR8711979	post	Fecal	0	17	0	0	1790	0	8	5	3	0	0	3	0	0	0	0	0	0	0	3075	0	0	0	0	353	664	10575	0	0	591	0	0	77	2	0	0	0	5704	0	0	0	0	0	0	0	0	0
SRR8711980	post	Oral	217	78	57	135	0	2527	2	0	0	5	0	0	2	0	0	0	0	0	0	0	118	0	0	0	0	0	3	0	0	0	66	0	0	0	0	0	3	0	73	0	0	0	0	0	0	0	0
SRR8711981	post	Fecal	2	60	17	0	27476	0	6	3	0	0	0	3	0	1	0	1	24	0	0	220	0	0	2	0	123	4	6	4	0	10	0	0	0	3	0	0	0	9	0	0	4	0	0	0	0	0	27
SRR8711982	post	Oral	0	0	0	168	0	4780	0	5	76	0	0	1	0	0	0	0	0	0	0	0	91	0	0	0	0	0	0	0	0	0	0	0	0	1	0	0	0	0	7	0	0	0	0	0	0	0	48
SRR8711983	post	Oral	27	36	0	90	0	0	0	0	0	0	54	0	0	0	0	4	32	0	0	0	8536	0	160	0	0	0	0	0	0	0	0	0	0	0	0	0	0	0	70	0	852	0	1669	0	0	0	288
SRR8711984	post	Fecal	2	34	17	0	656	0	4	8	1	0	0	68	0	0	0	0	22	0	0	13902	2	0	0	0	67	1775	239	0	0	71	0	0	47	1	0	0	0	1356	0	0	6	0	0	0	0	0	16
SRR8711985	post	Oral	0	3	8172	3	0	8464	0	5	3582	0	0	3	0	520	0	4599	0	1	0	5	0	0	0	273	0	0	0	0	0	0	0	0	0	0	132	0	46	0	5	0	1044	0	0	0	0	0	0
SRR8711986	post	Fecal	0	278	55	2	105	0	0	37	0	1	0	22	0	0	0	0	105	1	0	3609	0	0	0	0	3	31	35	4	0	44	0	0	10	0	0	2	0	7	0	0	35	0	0	0	0	0	228
SRR8711987	post	Fecal	3	32384	0	64	0	0	4	7	0	14	1	421	2	0	4	0	1551	0	0	2	0	0	0	0	724	302	0	0	0	2	8	0	3	0	0	6	0	27	0	0	0	0	0	0	0	0	84
SRR8711988	post	Oral	3	11295	0	0	0	3	11	8	2	3	3	8	12	10	0	0	0	0	0	0	0	3	0	2	0	5	0	6	2	6	0	0	0	0	0	2	0	0	32	0	0	0	0	0	0	0	155
SRR8711989	post	Fecal	0	5228	0	0	0	0	0	0	0	0	0	11	0	0	0	0	975	0	0	0	6	0	0	0	14	15	0	0	0	0	0	0	0	0	0	0	0	16	0	0	0	0	0	0	0	0	0
SRR8711990	post	Oral	0	3	0	0	4	132	0	5	50	0	0	0	0	32	0	59	0	0	70	2	0	0	0	0	2	0	0	0	0	0	0	0	0	0	0	0	0	0	563	0	0	0	0	126	0	0	135
SRR8711991	post	Fecal	2452	5086	1191	2	0	61	0	4	17	311	2	11	0	51	202	126	2369	2	0	0	10	0	1	136	6	3	1	4	0	0	1	0	0	0	17	0	0	2	35	0	0	0	0	27	117	0	0
SRR8711992	post	Oral	23	3564	0	536	0	382	1	0	1	28	0	0	0	48	0	1	0	0	0	0	0	0	0	0	0	0	0	0	0	0	0	0	3	0	0	0	0	1	1167	0	0	0	0	127	0	0	0
SRR8711993	post	Fecal	1382	5091	1255	1	0	107	0	1	18	601	7	6	0	36	399	75	4328	0	0	0	9	1	0	558	8	16	3	2	0	2	0	0	0	1	85	0	0	0	174	0	0	0	0	38	136	0	20
SRR8711994	post	Oral	777	5	382	0	0	310	5	2	2892	926	4918	0	452	2248	178	1115	0	0	2	0	0	39	553	102	0	0	2	0	0	0	0	248	0	1	18	30	0	0	849	247	0	60	43	214	40	0	0
SRR8711995	post	Fecal	7	27884	5	61	0	2	0	9	0	0	0	465	0	0	0	0	140	0	0	3	2	0	0	0	751	471	4	0	0	0	44	0	2	2	0	1	0	107	0	0	0	0	0	0	0	0	85
SRR8711996	post	Oral	4709	0	151	30	0	1365	0	0	299	330	2	0	671	51	217	59	0	0	0	0	0	2	17	0	0	0	0	0	0	0	0	0	0	0	319	0	0	0	2734	0	130	126	12	606	416	0	0
SRR8711997	post	Fecal	4	5	0	0	2328	0	0	116	0	0	0	0	3	0	0	0	0	0	0	0	0	0	0	0	849	0	613	554	0	549	0	0	12	0	0	5	0	41	0	0	2	0	0	0	0	0	0
SRR8711998	pre	Fecal	5	30	0	0	4268	0	0	0	0	0	0	0	0	0	0	0	0	0	0	0	0	0	0	0	33	0	528	183	0	5	0	0	61	0	0	0	0	113	0	0	4	0	0	0	0	0	0
SRR8711999	post	Oral	0	0	0	0	3	0	58	0	0	0	0	0	0	0	0	0	0	0	0	0	0	0	0	0	0	0	0	12	0	0	0	0	0	0	0	0	0	0	36	0	0	0	0	0	0	0	931
SRR8712000	pre	Oral	1225	0	1155	1	0	43	0	0	11	103	0	0	3641	820	1328	78	0	0	0	0	10	0	1272	0	0	0	0	2	0	0	9	0	0	2	1868	0	0	0	133	3	0	1279	189	0	2750	7	0
SRR8712001	post	Oral	0	0	20	12	0	509	0	0	1932	6081	3013	0	4	2	755	2339	0	0	0	0	0	0	0	0	0	0	0	2	0	0	0	0	0	0	0	1	2055	0	7	0	14	0	127	0	2477	1182	0
SRR8712002	post	Oral	0	0	124	0	1	12180	0	0	2979	177	896	0	0	0	260	16	0	1	0	0	0	0	0	0	0	0	0	0	0	0	0	0	0	0	25	0	595	0	59	0	18	0	255	0	85	2735	1
SRR8712003	post	Fecal	0	0	0	0	872	0	0	0	0	0	0	19	134	0	0	4	0	0	0	0	0	0	0	0	138	0	248	791	0	204	0	0	35	0	0	0	0	68	0	0	0	0	0	0	0	0	0
SRR8712004	post	Fecal	0	0	0	0	1562	1	1	0	0	0	0	0	14	0	0	0	0	0	0	0	0	0	0	0	453	0	0	766	0	586	0	0	165	0	0	0	0	489	0	0	0	0	0	0	0	0	0
SRR8712005	post	Oral	7427	0	162	0	0	223	0	0	214	197	0	0	2735	461	282	30	0	0	0	0	0	0	99	0	0	0	0	0	0	0	0	0	0	0	303	2	0	0	283	0	0	657	132	3124	651	0	0
SRR8712006	post	Oral	98	31	202	2091	0	0	82	0	0	0	0	0	0	0	0	0	81	0	0	0	6	0	0	0	0	0	0	23	0	0	59	0	0	0	0	0	0	0	0	1	968	0	0	0	0	0	0
SRR8712007	post	Oral	908	0	1351	17	0	62	0	0	73	263	0	0	1411	165	155	41	0	0	0	0	156	0	100	67	0	0	0	0	0	0	185	0	0	0	1103	0	0	0	116	0	10	185	231	11295	605	0	0
SRR8712008	post	Oral	16	15019	96	785	3	11	4	6	2	0	7	4	0	15	0	0	0	0	0	0	0	726	13	0	0	0	0	0	0	1	0	0	6	0	0	1	0	0	0	0	0	0	0	0	0	0	191
SRR8712009	pre	Fecal	0	0	0	0	0	0	0	0	2	0	0	0	0	0	0	0	4	0	0	0	0	0	0	0	0	0	0	113	0	1	0	0	0	18707	0	0	0	0	0	0	0	0	0	0	0	0	0
SRR8712010	post	Fecal	0	0	0	0	0	4	0	13	0	0	0	0	0	0	0	0	0	0	0	0	0	0	0	0	2	4	0	0	0	0	0	0	5	0	0	0	0	0	0	0	0	0	0	0	0	0	0
SRR8712011	post	Oral	85	109	159	55	0	49	0	0	0	0	0	0	20	731	119	222	0	0	0	0	0	0	74	0	0	0	0	0	0	0	0	0	0	0	0	0	2675	0	41	231	0	0	76	0	0	85	14
SRR8712012	pre	Oral	1785	29	0	7	0	440	0	0	115	23	368	0	0	941	350	55	0	0	0	0	0	0	138	4	0	0	0	0	0	0	0	1523	0	0	0	0	0	0	484	5605	0	0	0	0	0	0	0
SRR8712013	post	Oral	6425	12	744	4	0	50	0	0	281	84	0	0	132	251	1677	97	0	0	0	0	0	0	0	4243	0	0	0	0	0	0	17	0	0	0	88	0	0	0	593	0	0	0	17	0	205	0	0
SRR8712014	post	Oral	2	0	2784	17	0	0	18	0	1520	0	0	0	0	2180	0	0	0	0	0	0	0	0	0	6281	0	0	0	0	0	0	0	0	0	0	0	0	0	0	1	1	0	0	0	0	0	0	0
SRR8712015	post	Oral	0	0	0	41	0	0	384	0	1879	0	0	0	0	2718	0	0	0	0	2	0	0	0	0	14707	0	0	0	0	0	0	0	0	0	0	0	0	0	0	2	3	0	0	0	0	0	0	10
SRR8712016	post	Oral	0	0	0	2346	0	0	2180	0	3316	0	0	0	0	4828	0	0	0	0	0	0	0	0	0	355	0	0	0	0	0	0	0	0	0	0	0	1	0	0	0	0	0	0	35	0	0	0	212
SRR8712017	post	Oral	0	0	0	11207	0	0	8127	0	32	0	0	0	0	82	0	0	0	0	0	0	0	0	0	0	0	0	0	0	0	0	0	0	0	0	0	4	0	0	0	0	0	0	0	0	0	0	43
SRR8712018	post	Fecal	1	0	0	0	2	0	55	0	0	0	0	0	0	0	0	0	0	0	0	0	0	0	1	0	0	0	808	2	0	0	0	0	0	7895	0	0	0	0	0	0	0	0	0	0	0	0	3
SRR8712019	post	Oral	6	0	0	0	0	83	0	0	106	151	254	0	0	1792	0	57	0	0	0	0	0	0	83	0	0	0	0	0	0	0	0	653	0	0	0	0	54	0	117	8271	5	9	19	0	0	0	8
SRR8712020	post	Fecal	0	6	0	0	0	0	19	0	0	0	0	0	0	0	0	0	0	0	0	0	0	0	0	0	0	0	2647	3	0	0	0	0	0	6491	0	0	0	0	0	0	0	0	0	0	0	0	0
SRR8712021	pre	Fecal	1	0	8	4543	4	0	0	23	3	5	0	0	0	3	0	0	8	0	0	0	0	0	0	0	0	200	0	0	0	0	4	0	1259	0	0	0	0	0	0	0	4	0	0	0	0	0	0
SRR8712022	post	Fecal	0	81	0	0	0	0	0	0	0	2	0	0	0	0	0	0	11	0	0	0	0	0	0	0	1511	203	17	0	0	11	0	0	0	383	5	0	0	0	0	0	0	0	0	0	30	0	0
SRR8712023	post	Oral	3188	415	102	87	0	3	0	0	19	1883	32	0	278	241	5820	31	0	0	15	0	0	0	0	199	0	0	0	0	0	0	0	0	0	0	569	0	0	0	215	0	0	0	52	21	2670	0	0
SRR8712024	pre	Fecal	7	1126	0	0	0	0	0	0	0	0	0	0	0	0	0	0	0	0	0	0	0	0	0	6	887	121	792	0	0	1553	0	0	7	615	0	0	0	0	0	0	0	0	0	0	13	0	0
SRR8712025	post	Fecal	129	213	0	0	0	0	2	0	0	15	0	0	0	0	0	0	47	0	0	0	0	0	0	0	45	65	7	0	0	4	0	0	0	71	5	0	0	0	0	0	0	0	0	0	0	0	0
SRR8712026	post	Oral	4333	8	0	5	0	0	0	0	6	4805	97	0	5	104	436	12	0	0	0	0	0	0	0	8	0	0	0	4	0	0	0	0	0	0	1132	0	0	0	36	0	0	139	0	2	93	0	0
SRR8712027	post	Fecal	65	876	0	0	0	0	0	0	0	4	0	0	0	0	0	0	17	0	0	0	1	0	0	0	64	1	17	0	0	0	0	0	0	13	0	0	0	0	0	0	0	0	0	0	12	0	0
SRR8712028	post	Oral	1147	55	0	0	0	17	0	0	251	432	273	0	2225	1076	585	1225	267	0	155	0	0	0	131	75	0	0	0	0	0	0	0	0	0	0	551	0	0	0	2397	8	0	246	286	84	634	0	0
SRR8712029	post	Oral	3760	10	0	1	0	0	0	0	1	113	2	0	1	126	35	0	0	0	0	0	0	0	0	0	0	0	0	0	0	0	0	0	0	0	62	2	0	0	5	0	0	0	11	5	108	0	0
SRR8712030	pre	Oral	5743	70	171	3	0	856	0	0	669	217	814	0	1984	134	2491	129	0	0	0	0	0	0	753	0	0	0	0	3	0	0	0	0	0	0	5	0	89	0	368	1959	0	276	75	19	320	0	0
SRR8712031	post	Fecal	11	736	44	0	326	0	0	0	0	0	0	0	0	0	0	0	37	0	0	166	0	0	0	0	0	0	19	0	0	15	0	0	0	0	0	0	0	35	4	0	3	0	0	0	0	0	0
SRR8712032	post	Fecal	0	2	0	1	0	0	0	0	0	0	0	0	0	0	0	0	6	0	0	0	0	0	0	0	0	0	0	49	0	0	0	0	0	17285	0	0	0	0	0	0	0	0	0	0	0	0	3
SRR8712033	post	Fecal	0	162	0	0	458	0	0	7	0	0	0	16	0	0	0	0	59	0	0	668	0	0	0	0	14	5	315	0	0	981	0	0	372	0	0	1	0	75	0	0	0	0	0	0	0	0	2
SRR8712034	post	Oral	1	3	9086	0	6	13082	0	0	1022	284	0	0	1	51	31	19	0	0	0	2	0	0	0	0	7	4	0	0	0	0	0	0	5	0	22	0	1038	0	1751	0	15	0	0	0	0	0	16
SRR8712035	post	Oral	2582	0	961	0	3	24	0	1	2794	675	339	2	4288	3392	89	574	0	0	0	2	346	0	623	0	2	0	0	2	1	0	0	0	0	0	0	2	595	0	125	90	0	226	34	0	900	413	0
SRR8712036	post	Oral	0	0	0	10556	0	1	2167	0	991	0	0	0	0	1490	0	0	0	0	0	0	0	0	0	989	0	0	0	0	0	0	0	0	0	0	0	0	0	0	0	0	0	0	0	0	0	0	72
SRR8712037	pre	Oral	5	15	2145	6	0	183	9	9	52	589	1346	4	292	175	2900	5179	0	2	0	0	0	0	5462	217	0	5	0	3	0	0	0	0	0	0	0	0	100	0	32	5	28	0	357	0	0	21	0
SRR8712038	post	Oral	3529	21	2864	0	4	0	6	6	4522	1276	253	2	194	5711	217	1603	3	0	0	0	0	0	2226	0	1	0	0	0	0	0	0	1	0	0	0	6	1769	0	75	357	0	2376	289	0	1764	169	0
SRR8712039	post	Fecal	8	19	19	3	735	3	24	0	3	2	0	0	2	0	0	4	12	15	0	3236	0	0	0	0	5	7594	4049	8	8	1	0	0	0	1	0	0	0	6	0	0	0	0	0	0	0	0	0
SRR8712040	post	Oral	8401	1	81	227	0	0	0	0	0	15922	0	0	0	0	0	0	0	0	0	0	0	0	0	8	0	0	0	3	0	0	2	0	0	0	0	0	0	0	0	0	0	0	0	0	39	0	0
SRR8712041	post	Oral	0	43	0	227	0	1053	0	2	52	2582	0	2	0	18	0	0	0	0	0	0	84	0	0	0	0	0	0	27	0	0	183	0	0	0	0	3	0	0	197	0	45	0	0	0	0	0	0
SRR8712042	post	Fecal	3	56	1	0	8457	0	0	6	0	0	0	2	1	0	0	0	2	0	0	4431	0	1	0	0	43	6	936	0	0	2490	0	0	73	4163	0	0	0	279	0	0	0	0	0	0	0	0	0
SRR8712043	post	Oral	0	0	8340	0	4	1836	4	11	518	807	3023	6	7344	597	3462	1678	0	0	0	3	0	0	1466	501	5	0	3	0	0	0	0	2	0	1	0	0	225	0	712	2	0	0	127	0	0	0	0
SRR8712044	pre	Oral	3055	194	544	124	0	312	4	7	685	556	284	0	3055	846	519	558	0	0	797	0	5	8	165	0	0	0	0	3	0	0	0	701	0	0	186	0	0	4	351	14	2	50	137	128	70	42	0
SRR8712045	post	Fecal	0	0	7	0	3104	0	0	24	0	0	0	20	0	0	0	6	4	0	0	10242	0	0	1	0	437	821	1130	0	0	264	0	0	22	3	0	0	0	1207	0	0	0	0	0	0	0	0	8
SRR8712046	post	Oral	0	0	0	0	0	0	4	0	0	0	0	0	1	0	18	0	0	0	0	0	812	0	0	0	0	0	0	33	0	0	21853	0	0	0	0	0	0	0	0	0	25	4	6	0	0	0	0
SRR8712047	post	Fecal	0	7	2	4	9329	0	4	3	2	0	0	9	0	2	0	0	0	0	0	49	0	0	0	0	0	484	156	5	0	0	0	0	481	1	0	0	0	51	0	0	0	0	0	0	0	0	6
SRR8712048	post	Fecal	0	0	14	3	3	0	0	0	0	4	0	0	0	0	4	0	0	0	0	5349	0	0	0	0	0	0	1942	0	0	0	0	0	0	0	0	0	0	0	0	0	0	0	21	0	0	0	0
SRR8712049	post	Oral	4986	1	1097	63	0	0	0	0	0	1806	0	0	0	0	0	0	0	0	0	0	0	0	0	0	0	0	0	0	0	0	0	0	0	0	0	0	3594	0	0	0	0	0	0	0	465	0	0
SRR8712050	post	Oral	244	0	114	0	2	124	0	0	0	35	0	0	0	32	0	0	0	0	0	0	0	0	0	0	0	0	0	71	0	0	0	0	0	0	0	0	0	0	48	0	0	0	0	0	0	0	0
SRR8712051	post	Fecal	0	0	644	0	3630	0	0	0	0	1	0	0	24	4	202	6	0	0	0	78	0	0	0	0	0	0	180	0	0	0	0	0	694	0	0	0	0	0	0	0	0	0	50	0	0	0	1
SRR8712052	post	Oral	22	67	6529	0	0	460	0	0	0	255	0	0	411	1082	441	1266	0	0	0	0	0	0	27	292	0	0	0	2	0	0	0	0	0	0	153	0	0	0	35	1	0	3	221	4	16	0	1
SRR8712053	post	Fecal	2	8	257	0	3272	2	0	0	0	9	0	0	53	5	2	79	0	0	0	126	0	0	0	15	0	0	0	0	0	0	0	0	959	0	7	0	0	0	0	0	0	0	0	0	0	0	0
SRR8712054	pre	Fecal	5	0	5	0	1249	0	0	0	0	0	0	1	0	0	0	0	0	0	0	1420	0	0	0	0	0	0	40	599	0	0	0	0	101	1	0	0	0	0	0	1	0	0	0	0	0	0	0
SRR8712055	pre	Oral	886	27	422	0	0	225	0	0	10	89	0	0	5039	847	145	143	0	0	19	0	0	3	0	258	0	0	0	0	0	0	0	0	0	0	167	0	0	0	124	0	0	35	32	83	172	115	0
SRR8712056	post	Oral	413	2	7159	25	0	0	0	0	0	69	0	0	4	5	0	0	0	0	0	0	0	0	0	0	0	0	0	0	0	0	0	0	0	0	0	0	7274	0	0	0	0	0	0	0	208	0	418
SRR8712057	post	Oral	13	53	2121	0	0	544	0	0	0	958	0	0	2938	971	2119	859	0	0	0	0	0	0	13	1136	0	0	0	3	0	0	0	0	0	0	572	0	0	0	155	0	0	10	189	12	6	0	0
SRR8712058	post	Fecal	0	38	7	8	1556	1	3	14	0	0	0	18805	0	0	0	3	4	0	0	0	0	0	0	0	0	14	0	75	0	165	0	0	0	0	0	1	0	0	0	0	0	0	0	0	0	0	0
SRR8712059	post	Oral	0	4	0	0	0	1735	6	6	0	2956	20421	4	0	0	0	0	0	0	0	0	1	0	0	0	6	6	2	2	912	0	0	0	0	0	5440	3	0	0	22	0	0	0	356	0	0	0	0
SRR8712060	post	Fecal	0	5	0	6	8420	0	4	16	0	0	0	3	0	0	0	0	7	0	0	5	0	0	0	0	0	0	0	7299	0	3147	0	0	0	0	0	514	0	0	0	0	0	0	0	0	0	0	0
SRR8712061	post	Oral	1	3	0	3	0	70	0	0	0	967	21123	0	0	0	0	0	0	0	0	0	0	0	0	0	0	0	0	3	2748	0	0	0	0	0	0	0	0	0	0	0	2	0	713	0	0	0	0
SRR8712062	post	Oral	0	99	0	60	0	0	0	0	0	102	0	0	0	0	0	0	33	0	1	1	25	0	0	0	0	0	0	0	11019	0	76	0	0	0	0	3	0	0	0	0	0	0	0	0	0	0	1
SRR8712063	pre	Fecal	1	20	17	0	47	1	3	5	0	0	0	1	0	0	0	0	3	0	0	0	0	0	0	0	5	0	0	5	0	25075	0	0	9	0	0	0	0	4	0	0	0	0	0	0	0	0	0
SRR8712064	post	Oral	274	168	513	66	1923	0	66	9	0	0	0	1887	0	2	0	818	65	0	0	4	0	0	0	0	0	0	1678	9	7474	0	86	0	217	1925	0	14	0	2441	0	0	0	0	227	23	32	0	430
SRR8712065	post	Fecal	0	277	0	10	3440	0	2	10	0	0	0	25	0	0	0	2	416	0	2	1	2	0	0	0	0	5	0	9154	0	9955	0	0	1	0	0	3	0	7	0	0	0	0	0	0	0	0	0
SRR8712066	post	Fecal	0	27	9	12	3000	0	0	21	4	0	0	16030	0	0	0	1	1	0	0	3	0	0	0	0	0	139	186	4	0	3115	0	0	0	1	0	11	0	5	0	0	2	0	0	0	0	0	10
SRR8712067	post	Oral	0	3	463	10	1	1012	0	6	4	8902	12377	4	0	5	0	0	4	0	0	0	1	0	1	0	2	0	3	0	813	0	0	0	0	0	851	118	0	0	134	0	0	0	729	0	0	0	5
SRR8712068	post	Oral	7155	704	427	5	0	1058	0	0	60	131	20	0	819	641	2709	167	7	0	0	0	1	0	297	0	0	0	0	0	0	0	0	0	0	0	427	0	0	0	378	0	0	120	136	97	967	0	0
SRR8712069	post	Fecal	6	15	14	3	656	0	0	0	0	0	0	0	0	0	0	0	0	0	0	1888	0	0	0	0	0	0	2	0	0	3	0	0	0	0	0	0	0	0	0	0	0	0	0	0	0	0	0
SRR8712070	post	Oral	130	39	0	0	0	203	1	0	1	0	0	0	28	47	129	0	0	0	0	0	0	0	0	0	0	0	0	0	0	0	0	0	0	0	0	0	0	0	207	0	0	0	27	0	0	0	0
SRR8712071	pre	Oral	318	176	12	20	0	386	0	0	128	0	0	0	130	308	12	39	0	0	0	0	0	0	0	0	0	0	0	111	0	0	268	0	0	0	0	0	0	0	272	0	45	0	0	27	0	0	0
SRR8712072	post	Fecal	0	287	24	0	116	0	0	5	0	0	0	13	0	3	2	3	64	8	0	38	0	1	0	0	2	16	8	0	0	159	0	0	12	21	0	0	1	58	0	0	0	0	0	0	0	0	0
SRR8712073	post	Oral	2	1	0	10220	0	0	0	0	0	0	0	0	0	1	0	0	0	0	0	0	0	0	0	0	0	0	0	5	0	0	10203	0	0	0	0	0	0	0	5	0	2	0	0	0	0	0	404
SRR8712074	post	Fecal	2	2765	0	18	17	0	304	8	0	12	0	8	0	0	0	0	2856	0	10	0	10	343	0	13	2	0	0	36	0	0	10	0	0	5	0	14	0	0	5	0	8	0	0	37	0	0	276
SRR8712075	post	Oral	0	0	0	14915	3	0	4	0	263	0	0	0	0	868	0	23	0	0	0	0	0	0	0	1223	0	0	0	0	0	0	0	0	0	0	356	0	0	0	0	0	0	0	7	0	0	2	700
SRR8712076	post	Fecal	3	8	0	185	0	0	0	0	0	0	0	0	0	0	0	0	0	0	0	0	0	0	0	0	0	0	0	0	0	0	0	0	0	0	0	6571	0	0	0	0	0	0	0	0	0	0	0
SRR8712077	post	Oral	6	3	3	14078	0	13	3	0	0	0	0	0	13	0	0	0	31	5383	0	0	46	0	0	0	0	0	0	15	0	0	0	1	0	0	0	26	0	0	1	0	0	0	0	0	0	0	940
SRR8712078	post	Fecal	10	26	0	13972	0	1	112	0	0	0	0	0	0	0	0	0	160	0	2	0	0	0	0	5	0	0	0	0	0	0	0	0	0	0	0	0	0	0	0	0	0	0	0	0	0	0	0
SRR8712079	post	Oral	20	13	0	8453	0	0	0	0	0	0	0	0	0	0	1	0	0	10019	0	0	12	0	0	0	0	0	0	25	0	0	0	0	0	0	0	0	0	0	3	0	0	0	0	16	0	0	3
SRR8712080	post	Fecal	174	348	90	65	84	14	3121	0	0	7	0	0	0	5	0	14	315	0	0	38	0	0	0	7	0	0	42	0	0	29	0	0	0	0	0	0	0	127	25	0	12	0	0	0	27	0	12
SRR8712081	post	Oral	20	35	70	924	16	703	0	0	0	25	0	0	0	24	0	0	1100	4	0	21	6	0	16	65	0	0	0	52	0	0	0	0	0	0	0	0	0	0	1129	0	0	0	0	0	0	0	0
SRR8712082	post	Fecal	0	15	38	0	802	0	588	0	0	0	0	18	0	0	0	0	22	0	0	555	0	0	0	0	0	40	25	0	0	39	0	0	19	0	0	0	0	195	4	0	0	0	0	0	0	0	0
SRR8712083	post	Oral	162	0	0	896	0	337	0	0	0	0	0	0	0	218	0	0	72	0	0	0	40	0	0	0	0	0	0	2	0	0	0	0	0	0	0	0	0	0	1486	0	0	0	0	0	0	0	0
SRR8712084	post	Fecal	0	13	0	0	571	0	64	0	0	0	0	1060	0	0	0	0	0	0	0	1122	0	0	0	0	0	18	376	0	0	294	0	0	26	1	0	0	0	1055	0	0	0	0	0	0	0	0	0
SRR8712085	post	Oral	7965	0	427	31	0	1719	0	0	0	302	0	0	0	9	0	177	0	0	0	0	0	0	771	699	0	0	0	0	0	0	0	0	0	0	0	0	0	0	159	0	0	0	0	0	682	8	0
SRR8712086	post	Oral	46	0	0	1362	0	4096	0	0	0	0	50	0	5905	0	0	0	0	0	0	0	0	7	0	13	0	0	0	0	0	0	0	0	0	0	0	0	25	0	3	0	0	4392	1	35	0	0	0
SRR8712087	post	Fecal	0	8001	0	0	1045	0	0	0	0	0	0	27	0	0	1	0	46	0	0	507	0	0	0	0	0	0	0	0	0	0	0	0	0	0	0	0	0	0	0	0	0	0	0	0	0	0	0
SRR8712088	post	Oral	0	109	0	672	0	4493	10	0	0	0	78	0	545	0	0	84	0	0	19	0	0	0	195	0	0	0	0	0	0	0	0	0	0	0	1	3	0	0	36	0	0	1417	0	0	0	0	0
SRR8712089	post	Fecal	0	54	0	0	193	0	0	0	0	0	0	11412	0	0	0	0	0	0	0	0	0	0	0	0	0	27	0	0	0	0	0	0	1	0	0	0	0	3	0	0	0	0	0	0	0	0	0
SRR8712090	post	Fecal	0	9	4	0	67	0	0	0	0	0	0	12998	0	0	0	0	0	0	0	0	0	0	0	0	0	15	0	0	0	0	0	0	5	0	0	0	0	0	0	0	0	0	0	0	0	0	0
SRR8712091	post	Oral	0	1683	0	25	0	0	0	0	0	0	0	0	0	0	0	0	0	0	1	0	0	0	0	0	0	0	0	21	0	0	0	0	0	0	0	0	0	0	0	0	0	3	0	0	0	0	0
SRR8712092	post	Fecal	0	2	0	0	140	0	0	0	0	0	1	68	0	0	0	0	34	0	0	26	0	0	0	0	0	0	0	0	0	0	0	0	0	0	0	0	0	0	0	0	0	0	0	0	0	0	0
SRR8712093	post	Oral	10	0	1	929	0	1156	0	0	0	0	800	0	8410	140	14	630	0	0	0	0	0	1	340	1152	0	0	0	7	0	0	0	0	0	0	2287	0	9	0	140	0	0	535	0	0	0	0	0
SRR8712094	post	Oral	0	1981	0	546	19	49	0	0	0	0	0	0	0	0	0	0	0	0	0	0	1	0	0	0	0	0	0	65	0	0	0	0	0	0	0	0	0	0	62	0	1	265	0	0	0	0	0
SRR8712095	post	Fecal	0	11	0	0	10443	0	0	0	0	0	0	602	0	0	0	0	0	0	0	0	0	0	0	0	0	1	0	0	0	0	0	0	0	0	0	0	0	0	0	0	0	0	0	0	0	0	0
SRR8712096	post	Oral	6115	0	313	180	0	4135	0	6	2028	1168	637	1	3999	364	1032	14	0	0	0	0	109	0	318	18	0	0	0	0	0	0	8177	0	0	0	537	6	0	0	458	0	3	25	387	0	125	0	0
SRR8712097	pre	Fecal	0	44	40	0	2380	0	0	1	6	4	0	2	33	2	0	0	21	0	0	147	0	0	0	0	0	200	152	0	0	42	0	0	18	3	0	3	0	235	0	0	0	0	0	0	0	0	0
SRR8712098	post	Oral	40	1318	0	0	0	29	8	0	0	0	0	0	0	0	0	0	5922	0	0	0	35	0	10	0	4	0	0	56	0	0	0	0	21	0	0	0	0	12	83	0	5	0	17	0	0	0	0
SRR8712099	post	Oral	0	82	0	205	3	52	0	8	21	93	160	0	898	43	0	2	0	0	1	0	0	0	0	0	0	0	0	5	0	0	3	0	0	0	0	4	0	0	12	21	8	0	243	0	10	0	0
SRR8712100	post	Fecal	2	36	0	0	26484	0	0	2	0	0	0	0	0	0	0	0	1	0	0	10	9	0	0	0	0	0	2	331	0	5	0	1	6	0	0	0	0	0	0	0	0	0	0	0	0	0	4
SRR8712101	post	Oral	6	4	1641	10	0	1891	0	3	7259	0	3	2	0	118	2	69	0	0	0	2	0	0	0	290	0	0	0	4	0	0	0	0	0	0	140	1	0	0	13	0	77	0	0	0	0	0	32
SRR8712102	post	Oral	182	62	14	120	0	1282	0	6	4046	4602	2810	3	50	1885	25	37	179	0	0	6	29	0	40	36	0	5	3	0	0	0	6	0	0	0	643	0	0	0	278	0	0	22	98	0	0	2	0
SRR8712103	post	Fecal	55	345	299	0	11919	0	3	2	3	3	0	1	0	3	23	0	19	0	0	62	0	0	0	0	0	143	153	10	0	18	0	0	496	0	18	0	0	608	0	0	0	0	0	0	16	0	0
SRR8712104	post	Oral	23342	37	37	0	0	166	0	11	71	933	2	8	6	77	87	652	0	0	0	0	3	2	0	6916	0	2	0	5	0	0	0	0	0	0	3435	2	0	4	5	0	37	47	0	0	0	0	5
SRR8712105	post	Fecal	0	33	0	0	11	0	19	14	2	1	0	5	0	1	0	0	18	0	0	4	0	0	0	0	2	4747	9852	10	0	4	1	0	13767	4	0	0	0	4422	0	0	0	0	1	0	0	0	0
SRR8712106	post	Fecal	59	787	82	25	331	0	0	26152	0	0	0	32	0	0	12	7	14	0	0	153	0	0	0	0	5	176	1020	12	0	499	4	0	748	25	2	0	0	434	10	0	2	0	0	0	0	0	0
SRR8712107	post	Oral	0	5	0	14	0	34	3	3	5380	2	0	0	0	11	0	0	8	1	0	1	0	0	0	3066	0	0	0	14	0	0	0	0	0	0	1490	0	28	0	0	0	12	0	0	0	0	0	107
SRR8712108	post	Fecal	3	120	17	1	537	1	3	3	0	0	0	2	0	0	0	0	30	0	1	4088	0	0	0	0	31	85	1249	30	0	2020	0	0	29	0	0	30	0	294	0	0	25	0	0	0	0	0	14
SRR8712109	post	Oral	0	2	0	0	0	71	0	4	21	0	0	4	21	0	0	0	0	0	0	0	0	0	0	0	0	0	2	1	1	0	0	0	0	0	0	0	19	0	9	0	38	0	69	0	0	0	0
SRR8712110	pre	Oral	2	47	0	98	2	13	6	6	1709	6	0	1	0	0	0	15	45	0	0	0	3	0	0	0	5	0	0	7	0	0	0	0	0	0	4	0	0	0	13	0	12	0	0	0	0	0	2841
SRR8712111	pre	Fecal	2	130	24	0	216	0	0	2	0	2	0	10	0	0	0	0	9	0	0	1641	0	0	0	0	145	45	212	163	0	143	0	0	22	1	0	41	0	31	0	0	120	0	0	0	0	0	14
SRR8712112	post	Oral	75	650	124	162	185	0	254	0	0	0	0	160	0	0	0	0	0	0	0	135	0	0	0	0	0	0	62	0	0	0	120	2	0	250	0	0	0	204	0	0	0	0	0	0	0	0	779
SRR8712113	post	Fecal	2	28581	6	65	275	0	4	5	4	0	0	395	1	4	0	0	107	0	0	93	5	0	0	0	264	367	67	0	0	0	27	0	2	0	0	38	0	148	0	0	0	0	0	0	0	0	32
SRR8712114	post	Fecal	0	73	4	0	2296	1	1058	0	0	0	0	230	0	0	0	0	0	0	0	0	0	0	0	0	0	327	133	0	0	5	0	0	74	0	2	0	0	11	0	0	0	0	0	0	0	0	0
SRR8712115	post	Oral	2	0	16150	198	25	1	0	0	6	5	0	0	0	0	1	13	0	0	0	0	150	0	0	958	0	13	0	25	0	0	2650	0	0	0	1032	8	0	0	0	0	58	0	1	0	0	5	0
SRR8712116	pre	Oral	28	15	8526	36	0	14	29	9	0	0	0	0	0	0	0	0	3	0	0	0	0	0	0	6166	0	0	0	0	0	0	988	0	0	0	5870	0	0	0	0	0	16	0	0	0	32	0	0
SRR8712117	post	Oral	9194	0	74	57	0	563	0	0	309	260	2	0	2294	179	2179	124	0	0	0	0	0	0	23	5	0	0	0	2	0	0	0	0	0	0	300	0	0	0	639	0	0	1147	20	1151	298	0	1
SRR8712118	pre	Oral	0	4	5	1489	30	0	0	0	0	0	0	0	0	0	0	0	0	0	0	0	0	0	0	3	0	33	0	12	0	0	48	0	7	0	0	0	0	0	0	0	4	0	0	0	0	0	0
SRR8712119	pre	Fecal	0	10	0	0	1699	0	301	0	0	0	0	0	1	0	0	0	1	0	0	4	0	0	0	0	424	429	213	2	0	178	0	0	486	15	0	0	0	37	0	0	0	0	0	0	0	0	0
SRR8712120	post	Fecal	0	0	45	5	994	0	535	0	0	0	0	0	0	0	0	540	0	0	0	0	0	0	0	3	152	68	89	0	0	0	0	0	803	1	0	0	0	45	0	0	52	0	0	0	0	0	0
SRR8712121	post	Oral	0	0	0	11051	51	0	1654	0	0	0	0	0	0	0	0	0	0	15	0	0	159	0	0	97	0	0	0	79	20	0	0	0	0	0	40	0	0	17	0	0	1496	0	0	0	0	0	0
SRR8712122	post	Oral	5633	435	13	0	0	0	190	0	0	0	2	0	0	0	0	8387	0	0	0	0	0	0	0	0	0	0	0	0	0	0	0	0	0	0	0	0	1161	0	0	0	7	0	0	0	0	0	0
SRR8712123	post	Fecal	11	2	0	4	2266	0	259	0	0	0	0	0	0	0	3	0	0	0	0	123	0	0	0	0	0	0	1393	81	0	624	0	0	0	8	0	0	5	261	0	0	0	0	0	0	0	0	0
SRR8712124	post	Fecal	2	16	0	0	345	0	366	0	0	0	0	0	0	0	0	0	0	0	0	584	0	0	0	0	0	0	730	148	0	262	0	0	0	1	0	0	5	193	0	0	0	0	0	0	0	0	0
SRR8712125	post	Oral	7	0	0	228	0	29	22977	0	0	0	0	0	0	0	0	22	0	0	0	0	0	0	0	0	0	0	0	0	0	0	0	5	0	0	0	0	5	0	0	0	0	0	0	0	0	0	134
SRR8712126	post	Fecal	0	0	0	12	435	0	560	0	0	0	0	0	0	0	0	0	0	0	0	0	0	0	0	2	0	0	6	0	0	30	0	0	0	0	0	0	3	3135	0	0	0	0	0	0	0	0	0
SRR8712127	post	Oral	3039	12	1	52	0	0	173	0	5	0	0	0	0	5	0	200	0	0	0	0	0	0	0	0	0	0	0	0	0	0	2772	1	0	0	0	0	5761	0	0	0	0	0	0	1	0	0	27
SRR8712128	post	Oral	1560	1446	18	121	0	437	561	0	14	0	0	0	0	12	0	1793	32	0	0	0	479	0	0	0	0	0	0	9	0	0	0	0	0	0	0	0	822	0	8	2	276	0	0	0	0	0	24
SRR8712129	post	Fecal	0	475	0	845	1551	0	227	0	0	0	0	0	1	0	0	0	39	0	0	122	0	0	0	0	0	0	423	0	0	1139	0	0	0	1	0	0	0	304	0	0	0	0	0	0	0	0	11
SRR8712130	post	Oral	0	0	0	1100	0	162	5689	0	0	0	0	0	0	0	0	0	0	0	0	0	10	0	0	0	0	0	0	0	0	0	0	0	2	0	0	1	4144	0	0	0	0	2	0	0	0	0	257
SRR8712131	pre	Oral	13734	1	37	6	0	4	0	0	172	75	0	0	752	27	210	505	0	0	29	7	1	0	750	98	0	0	0	0	0	0	0	1121	0	0	0	0	0	0	18	25	0	331	11	195	96	34	0
SRR8712132	post	Fecal	0	168	0	0	2	0	0	3	0	0	2	29	0	0	0	0	194	14094	0	12	0	0	0	0	25	27	6	0	6653	2	0	0	0	0	0	0	0	0	0	0	0	0	0	0	0	0	8
SRR8712134	pre	Fecal	2	5541	1	0	1	1	3	3	0	0	0	77	0	0	0	5	10095	0	0	9	0	0	0	0	1	17	7	0	0	6	0	0	0	51	0	27	0	2	0	0	0	0	0	0	0	0	797
SRR8712135	post	Oral	0	23	9	126	23	66	0	0	0	243	0	0	0	137	0	0	0	0	0	0	0	0	0	0	0	0	0	39	0	0	0	0	34	0	0	0	0	0	82	0	0	0	102	0	0	0	101
SRR8712136	pre	Oral	136	315	66	132	2	2351	4	0	76	30	0	0	0	60	0	56	246	203	0	0	142	0	29	0	0	3	0	0	0	0	6	0	0	0	0	13516	79	0	528	0	1	0	25	14	0	84	0
SRR8712137	post	Fecal	16	4540	3	358	4	0	0	7	4	0	0	284	0	0	0	0	1256	3362	0	2	41	0	0	0	84	125	57	1	0	0	58	0	0	18	0	169	0	39	0	0	0	0	0	35	0	0	258
SRR8712138	post	Oral	0	989	39	56	0	159	4	0	33	0	0	0	0	16	13	0	2181	14596	0	0	568	0	0	0	6	0	2	51	0	0	0	0	3	0	0	1863	19	0	107	0	0	0	3322	0	0	0	32
SRR8712139	post	Fecal	11	31115	0	28	63	0	4	8	0	0	0	12	0	0	0	0	344	1729	1	290	25	0	0	0	11	152	82	0	19	0	0	0	0	2	0	5	0	2	0	0	0	0	0	0	0	0	26
SRR8712140	post	Fecal	1	6655	9	25	194	0	3	3	0	0	0	16	0	0	0	0	13350	1988	0	643	46	0	0	0	13	1567	919	6	358	0	0	0	0	0	0	13	0	2	2	0	0	0	0	0	0	0	5
SRR8712141	post	Oral	0	59	4	0	4	4	5	10	4	1	0	3	0	1	0	1	6	29416	0	0	12	0	0	0	2	3	0	0	2274	0	0	0	0	0	1	3	0	2	5	0	0	0	6	0	0	0	0
SRR8712142	post	Oral	0	43	0	12	0	3046	0	0	908	478	0	0	0	1604	0	435	8	0	0	0	0	0	0	0	0	0	0	3	0	0	0	0	0	0	0	0	0	0	0	0	0	0	1343	0	0	0	0
SRR8712143	post	Oral	32	3354	0	0	0	35	2	1	0	0	0	3	3	3	2	0	739	11827	0	0	447	2	0	0	0	0	1	0	0	0	69	0	0	0	0	0	0	0	80	0	0	0	216	0	0	0	0
SRR8712144	post	Fecal	0	67	0	0	565	2	0	0	0	0	0	7620	0	0	0	0	12	0	0	104	0	0	0	0	167	158	108	7	0	88	0	0	0	0	0	4	0	56	0	0	0	0	0	0	0	0	0
SRR8712145	post	Oral	0	1	0	3	0	1554	0	0	1337	967	0	0	0	1398	0	1828	0	0	0	0	2280	0	0	0	0	0	0	0	0	0	0	0	0	0	0	0	0	0	0	0	0	0	786	0	0	0	0
SRR8712146	pre	Oral	0	0	1	11	0	407	0	0	0	0	0	0	0	0	0	0	0	0	0	0	15657	0	0	0	0	0	0	12	0	0	0	0	0	0	0	0	0	0	131	0	0	0	3	25	0	0	9
SRR8712147	pre	Fecal	0	120	0	0	11657	0	0	0	0	0	0	0	0	0	0	0	0	0	0	3	0	0	0	0	0	35	0	0	0	0	0	0	5	0	0	0	0	56	0	0	0	0	0	0	0	0	0
SRR8712148	post	Fecal	0	17	0	0	14538	0	1	0	0	0	0	0	0	0	0	0	0	0	0	0	0	0	0	0	0	714	0	0	0	0	0	0	0	0	0	0	0	0	0	0	0	0	0	0	0	0	0
SRR8712149	post	Oral	9	0	0	0	0	864	0	0	0	0	0	0	0	0	0	0	46	0	0	0	1044	0	0	0	0	0	0	28	0	0	0	0	0	0	0	0	0	0	59	0	0	0	0	0	0	0	0
SRR8712150	post	Fecal	0	123	0	0	7899	2	1649	0	0	0	0	1	0	0	0	0	27	0	0	0	0	0	0	0	0	316	0	0	0	0	0	0	0	0	0	0	4	0	0	0	131	0	0	0	0	0	0
SRR8712151	post	Oral	0	0	0	200	0	212	286	0	0	0	0	0	0	0	2	0	0	0	0	0	351	0	0	0	0	0	0	16	0	0	0	0	0	0	0	0	0	0	0	0	0	0	0	0	0	0	0
SRR8712152	post	Oral	0	16	0	69	0	12	0	0	0	0	0	0	0	0	0	0	4686	0	0	0	15	0	0	0	0	0	0	72	0	0	0	0	0	0	0	0	0	0	0	0	0	0	0	0	0	0	0
SRR8712153	post	Oral	256	320	460	9	0	3	0	0	602	373	385	0	3	864	4137	820	0	0	0	0	0	0	1021	332	0	0	0	0	0	0	0	0	0	0	0	0	5	0	426	4	0	2396	425	0	819	16	0
SRR8712154	post	Oral	0	4	16	46	0	0	0	0	15	0	0	0	25264	8	0	0	0	0	59	0	0	0	0	6	0	0	0	0	0	0	0	0	0	0	0	0	0	0	20	0	0	0	0	0	0	0	0
SRR8712155	post	Fecal	0	0	1	0	0	0	13062	0	5	0	0	1	0	0	4	0	0	0	0	0	0	0	0	0	0	0	5	0	0	0	0	0	0	1	0	0	0	0	0	0	0	0	0	0	0	0	33
SRR8712156	post	Fecal	1	0	1	0	0	0	6	0	0	2	0	0	0	2	0	0	0	0	0	3	0	0	0	0	0	0	5	0	0	0	0	0	0	0	0	0	0	0	0	0	0	0	0	0	0	0	9874
SRR8712157	post	Oral	200	0	8	5	0	361	27	0	0	1819	0	0	0	31	2	0	0	0	0	0	0	0	0	128	0	0	43	162	0	0	0	0	0	0	63	0	6	0	26	0	30	0	0	0	3	0	90
SRR8712158	post	Fecal	0	0	0	0	0	0	0	3279	5	0	0	0	0	0	0	0	0	0	0	0	0	0	0	0	981	23	293	37	0	459	0	0	26	24	0	3	0	1786	0	0	0	0	0	0	0	0	0
SRR8712159	post	Oral	2	0	0	0	0	6748	0	0	0	10945	0	0	0	0	442	0	0	0	0	0	0	0	0	2768	0	0	0	0	1	0	0	0	0	0	1358	2	0	0	4	4	0	1	0	0	0	0	2
SRR8712160	post	Oral	16	104	1680	28	0	0	1	0	472	0	57	0	0	672	2758	1573	0	0	0	0	0	0	315	219	0	0	0	0	0	0	0	0	0	0	0	0	0	0	188	5	0	3055	389	12	589	10	0
SRR8712161	post	Fecal	0	40	0	10	0	97	1527	0	0	964	0	0	0	0	0	0	711	0	0	0	37	0	3	6447	0	0	0	0	0	0	0	0	0	0	3251	4	0	0	0	0	0	0	0	0	0	0	62
SRR8712162	pre	Oral	0	93	33	0	0	0	5	0	150	0	5	0	219	70	7988	89	0	0	0	0	0	0	572	44	0	0	0	0	0	0	0	0	0	0	0	0	0	0	44	67	0	919	234	0	37	0	0
SRR8712163	post	Fecal	0	41	0	2	4249	0	32	23131	0	0	2	31	0	0	0	0	0	0	0	0	0	0	0	0	64	152	214	2	0	52	0	0	225	1	0	1	0	105	2	0	0	0	0	0	0	0	39
SRR8712164	post	Oral	117	325	0	446	0	2	0	3	2688	29	2	0	0	3618	0	0	0	0	0	0	0	0	0	0	2	4	0	25	0	0	81	0	0	0	0	0	0	0	0	0	0	0	509	0	0	0	77
SRR8712165	post	Fecal	0	20	0	0	38	0	14	36302	0	0	0	16	2	0	0	0	8	0	0	1	1	0	0	0	328	130	250	0	0	23	0	0	193	0	0	0	0	4	0	0	0	0	0	0	0	0	4
SRR8712166	pre	Oral	4	20154	0	38	8	561	11	15	137	1	0	3	177	133	0	3	1	0	0	0	19	0	60	0	1	6	3	39	0	0	0	0	0	1	0	2	0	4	248	0	0	22	0	0	0	0	0
SRR8712167	post	Oral	3367	8245	3	0	3	0	4	10	5090	1717	4	1	0	5451	0	115	0	0	0	0	4	0	330	0	3	4	0	0	0	0	296	1	0	0	4	0	0	0	0	0	0	0	119	0	0	0	60
SRR8712168	post	Oral	118	7	20	5	3	7854	0	9	2796	12934	2353	5	0	1622	0	0	0	0	0	5	0	0	0	0	6	3	0	0	0	0	0	0	0	0	14	0	0	0	35	49	1	0	239	0	0	0	0
SRR8712169	post	Fecal	0	109	2	0	37	0	42	28783	0	0	0	31	0	0	0	2	1	0	0	3	0	0	0	0	279	11	349	2	0	49	0	0	149	0	0	2	0	0	0	0	0	0	0	0	0	0	6
SRR8712170	post	Oral	110	214	24	0	0	25	0	3	7334	12858	0	2	0	6933	0	0	0	0	0	0	0	0	0	0	0	3	0	0	0	0	0	5	0	0	9	0	0	0	0	0	0	0	18	0	0	0	24
SRR8712171	pre	Oral	13	2794	0	400	0	3	0	2	18	63	0	1	0	0	0	16	5321	0	0	0	17	1	0	0	62	0	0	0	0	0	0	0	0	0	0	0	0	0	5	0	12	0	1831	0	0	0	0
SRR8712172	post	Oral	3	24	77	69	0	3	0	0	3	2088	12	0	0	0	3065	152	29	0	0	0	1566	0	691	22	0	0	0	0	0	0	0	0	0	0	1003	0	0	0	1	43	158	27	83	18	0	142	0
SRR8712173	post	Fecal	0	0	17	3	1255	0	0	0	0	15	0	0	1	1	0	0	11	0	0	11	0	0	0	0	3920	0	44	0	0	0	0	0	144	38	0	0	0	456	0	0	0	0	0	0	0	0	0
SRR8712174	post	Oral	2045	0	4715	0	0	0	2	12	2377	4894	314	1	8	3083	326	2702	0	0	0	0	0	0	4540	0	0	2	0	6	0	0	1	2	0	0	0	11	4183	0	230	586	0	1310	266	0	1732	192	0
SRR8712175	post	Fecal	98	8619	0	1	152	0	0	2531	17	0	0	12	0	2	0	0	109	0	0	2	0	2	0	0	32	0	31	0	0	75	0	0	28	0	0	0	0	77	0	0	0	0	0	0	0	0	153
SRR8712176	post	Fecal	5	88	34	0	278	0	36	7	0	0	1	5	0	2	0	0	12	0	0	2296	0	0	0	0	0	1658	1451	0	0	2	0	0	0	1	0	8	0	0	1	0	0	0	0	0	5	0	3
SRR8712177	post	Oral	2889	0	1790	0	4	4	7	8	6412	1381	550	11	0	8322	212	3734	0	11	0	0	15	0	4135	0	2	0	3	0	0	0	0	0	0	3	0	5	890	7	28	573	0	1311	96	0	1092	33	0
SRR8712178	post	Fecal	0	84	20	4	657	0	71	7	1	2	2	4	0	2	0	0	5	0	0	7457	2	1	0	0	0	2409	3351	0	0	0	0	0	0	2	0	4	2	2	0	0	0	0	0	0	0	0	0
SRR8712179	post	Oral	2095	4	2218	3	0	9	0	0	11037	704	665	0	0	13930	298	1689	0	0	0	0	0	2	1380	0	0	0	0	0	0	0	0	0	0	0	0	6	655	0	12	192	0	205	82	0	1219	7	0
SRR8712180	post	Oral	2393	0	3384	51	0	0	0	3	3534	1783	3377	5	0	6961	593	3418	0	0	0	0	0	0	3535	0	4	0	4	0	6	0	0	0	0	0	0	21	2305	0	0	30	0	134	44	0	1698	25	0
SRR8712181	post	Fecal	7	42	0	0	275	0	62	7	4	2	0	2	0	0	0	0	16	0	0	9160	0	0	0	0	6	2578	3395	0	0	3	0	0	0	2	0	90	0	0	0	0	0	0	0	0	0	0	0
SRR8712182	post	Oral	3208	0	3474	0	6	0	4	3	6213	3738	2996	5	0	9165	987	2688	0	0	0	3	0	0	1235	0	2	0	13	4	0	0	0	0	8	0	0	33	2549	4	0	0	0	46	32	0	824	17	0
SRR8712183	post	Fecal	0	27	10	0	121	3	40	1	3	0	0	4	0	3	0	0	4	0	0	4763	7	0	0	0	5	1848	4330	0	0	0	0	0	0	0	0	433	0	0	0	0	0	0	0	0	0	0	0
SRR8712184	post	Fecal	7	11	0	2	9	2	35	3	0	0	2	4	0	0	0	2	5	0	0	6186	0	0	0	0	0	2853	2911	1	0	4	0	0	0	0	0	4	0	0	0	0	0	0	0	0	0	0	4
SRR8712185	post	Oral	25	0	0	121	0	0	0	0	12	59	22	0	5	0	919	284	179	0	0	0	0	0	1386	0	0	0	0	45	0	0	3821	0	0	0	5	0	0	0	104	0	184	32	4283	0	0	25	54
SRR8712186	post	Oral	3	6	3209	5	0	5760	6	6	3425	0	0	4	0	9	0	590	0	0	0	0	0	0	0	13	0	0	0	0	0	0	0	0	0	0	8	0	3	2	0	0	2959	0	0	0	0	0	64
SRR8712187	pre	Fecal	5	15	11	3	575	0	0	0	0	0	0	0	35	0	0	0	5	0	0	89	0	0	0	0	0	121	12	0	0	440	0	0	0	0	0	0	0	494	0	0	0	0	0	0	0	0	0
SRR8712188	post	Oral	0	121	37	52	0	0	3565	0	0	1988	0	0	0	0	1565	0	136	0	0	0	0	17	0	33	0	0	0	60	13	0	18	0	0	0	0	0	0	0	0	0	344	0	0	0	0	0	69
SRR8712189	post	Oral	0	14	0	28	26	40	3746	0	0	0	0	21	0	0	0	0	4	3	0	0	1589	0	0	65	0	0	0	26	89	0	0	0	0	0	0	15	0	0	15	0	0	0	0	0	0	0	384
SRR8712190	pre	Fecal	0	331	0	1966	0	0	0	0	0	0	0	0	0	0	0	0	146	870	0	0	0	0	0	0	0	0	0	0	2488	0	0	0	0	0	0	0	0	0	0	0	0	0	0	0	0	0	14
SRR8712191	pre	Oral	18230	21	89	0	0	21	0	0	14	6	0	0	124	71	732	5	0	0	0	0	0	0	6	0	0	0	1	3	0	0	0	0	0	0	62	0	0	0	207	0	0	9	5	95	103	0	0
SRR8712192	post	Oral	13807	0	695	17	0	87	0	0	4	60	0	0	0	0	2	0	0	0	0	0	0	0	529	4769	0	0	0	0	0	0	0	0	0	0	0	0	0	0	157	0	0	0	6	0	821	56	3
SRR8712193	pre	Fecal	0	3	17	0	290	0	0	0	0	0	0	7032	0	0	2	0	0	0	0	184	0	0	0	0	0	7	111	0	0	4173	0	0	0	0	0	0	0	32	0	0	1	0	0	0	0	0	0
SRR8712194	pre	Oral	0	0	0	0	0	0	3514	0	0	0	0	0	0	0	0	0	50	448	0	0	54	0	0	0	0	0	0	98	1085	0	168	0	0	0	0	0	0	0	0	0	0	0	0	0	0	0	198
SRR8712195	post	Oral	521	0	123	0	0	11	0	0	289	7	115	0	785	400	0	147	0	0	1962	0	3	136	761	0	0	0	0	0	0	0	0	7912	0	0	0	2	2	0	11	7	0	1357	8	5732	38	28	0
SRR8712196	pre	Oral	254	228	2072	12	0	89	0	0	3	0	0	0	0	0	0	0	1859	0	0	0	0	0	106	9897	0	0	0	4	0	0	0	0	0	0	0	0	0	0	145	0	130	0	0	0	483	128	17
SRR8712197	post	Oral	392	0	113	3	0	2	0	0	2220	0	143	0	835	601	0	176	0	0	213	0	0	1436	1461	10	0	0	0	0	0	0	0	6974	0	0	6	0	0	0	3	0	0	2198	26	824	112	10	0
SRR8712198	post	Oral	10219	43	54	7	0	100	0	0	513	149	135	0	308	232	2128	584	0	0	289	0	0	9	1189	15	0	0	0	1	0	0	0	774	0	0	0	1	31	0	92	0	0	212	22	296	54	3	0
SRR8712199	post	Fecal	199	161	275	33	31	4	7	0	0	8	0	0	0	0	0	14	1775	0	26	0	132	50	0	11	41	7	113	0	0	16	0	0	11	83	0	0	46	3914	6	0	0	0	0	335	84	0	0
SRR8712200	post	Fecal	0	52	5	0	117	0	2118	0	0	0	0	98	0	0	0	0	0	0	0	97	0	0	0	0	22	874	243	0	0	119	0	1	98	628	0	0	0	387	0	0	0	0	1	0	0	0	0
SRR8712201	post	Oral	3911	36	55	3	0	738	0	0	287	233	114	0	1650	114	100	432	0	0	748	0	0	45	781	9	0	0	0	7	0	0	0	5681	0	0	10	0	147	0	75	9	0	352	7	2500	112	4	0
SRR8712202	post	Fecal	24	1	0	4	706	0	0	0	0	0	0	85	0	0	0	2	0	0	0	20	0	0	6	0	1628	235	558	0	0	132	0	0	457	915	0	0	0	11	0	0	0	5	0	0	0	0	0
SRR8712203	pre	Oral	0	25	0	95	0	158	0	0	0	0	0	0	0	0	0	0	0	3651	0	0	911	0	0	0	0	0	0	54	12318	0	1037	0	0	0	0	10	0	0	23	0	0	0	0	0	0	0	152
SRR8712204	post	Oral	288	999	1319	22	0	1086	0	0	2209	156	1289	0	17	109	3300	985	0	0	0	0	0	0	569	0	0	0	0	0	0	0	7	0	0	0	9	0	242	0	155	2615	12	4	409	7	152	8	0
SRR8712205	post	Fecal	1	0	0	3	429	0	0	0	0	0	0	0	0	0	0	0	5	0	0	1458	0	0	0	0	0	57	323	0	0	0	0	0	0	440	0	0	0	7	0	0	0	0	0	0	0	0	0
SRR8712206	post	Oral	2002	3	88	72	0	7067	0	0	0	0	1639	0	0	0	0	1431	0	0	0	0	0	0	0	255	0	0	0	0	0	0	0	0	0	7	0	0	32	0	82	0	0	1224	0	5304	17	0	2
SRR8712207	post	Oral	444	108	1229	0	27	737	0	0	1677	133	419	0	164	127	519	726	0	1	0	15	0	0	1403	0	0	3	0	0	0	0	7	0	0	0	19	0	131	6	194	1668	7	15	513	0	325	8	0
SRR8712208	post	Fecal	0	1	0	27	38	0	13	0	0	1	0	0	0	0	0	0	0	0	0	159	0	0	0	0	0	81	148	0	0	0	0	0	0	2	0	0	0	0	0	0	1	1	0	0	0	0	0
SRR8712210	post	Fecal	0	297	0	0	29	0	0	0	3	0	0	5	0	0	0	0	0	0	0	115	0	0	0	0	0	13	1	0	0	0	0	0	3	315	0	0	0	5	0	0	0	0	0	0	0	0	0
SRR8712211	post	Oral	2151	0	109	683	0	3993	2	0	0	0	789	0	5904	0	0	527	0	0	0	0	0	0	0	703	0	0	0	0	0	0	0	0	0	0	127	0	2543	0	16	0	0	1009	0	347	14	0	0
SRR8712212	post	Oral	6	0	0	4325	0	2027	0	0	0	0	2168	0	15	0	0	12	0	0	0	0	0	0	0	0	0	0	0	15	0	0	0	0	0	0	0	0	0	0	13	0	0	2626	0	7	0	0	57
SRR8712214	pre	Oral	12159	2	2	0	0	4	0	0	105	28	267	0	0	129	116	62	0	0	0	0	0	0	425	76	0	0	0	0	0	0	0	0	0	0	0	0	0	0	36	5	0	2469	42	0	23	6	0
SRR8712215	post	Fecal	1	88	0	9	248	0	0	0	0	0	0	76	0	0	0	0	0	0	0	7	0	0	0	0	0	28	0	0	0	0	0	0	4	45	0	0	0	4	0	0	0	0	0	0	0	0	0
SRR8712217	post	Oral	0	3	0	211	0	54	0	5	0	1	1	1	362	0	0	0	0	0	0	0	37	0	0	0	0	0	0	0	0	0	137	0	0	0	0	0	0	0	1	0	19	0	67	0	0	0	0
SRR8712219	post	Fecal	0	8	117	1549	6063	31	0	1506	1	0	1	5	0	0	0	0	0	0	0	12	0	2333	0	0	0	2221	2264	0	0	14	1	0	521	1	0	0	0	155	0	0	0	0	0	0	0	0	665
SRR8712220	pre	Oral	24085	62	122	4	0	63	6	6	276	96	3549	3	8154	238	132	1395	0	3	3	0	2	33	64	100	0	0	4	3	0	0	0	0	0	0	81	0	3	0	377	21	2	0	81	12	0	29	2
SRR8712221	post	Fecal	4	30	0	0	3972	0	0	14614	1	0	0	10	0	2	0	0	0	0	0	13	0	0	0	0	0	986	638	0	3	0	0	0	15337	3	0	0	0	274	2	0	0	0	0	0	0	0	0
SRR8712222	post	Oral	16377	18	241	3	9	142	0	11	286	362	1131	4	9569	157	243	4747	0	0	0	0	0	0	49	353	1	0	5	7	0	1	0	0	0	1	302	4	0	0	454	15	0	29	324	19	125	70	0
SRR8712223	pre	Fecal	0	8	0	0	13422	0	0	6484	2	0	0	17	0	1	0	0	10	0	0	10	0	3	0	0	0	4321	4567	3	0	4	0	0	813	0	0	0	0	314	0	0	0	0	0	0	0	0	3
SRR8712224	post	Fecal	0	0	4	0	15357	0	0	12818	0	0	0	3	0	0	0	2	3	0	0	1	0	0	0	0	0	2156	1956	15	0	4	0	0	1920	1	0	0	0	492	0	0	5	0	0	0	0	0	0
SRR8712225	post	Oral	12231	203	751	0	0	123	10	15	368	185	340	5	3268	299	72	6108	2	0	0	5	0	0	50	265	0	9	3	10	0	0	0	2	0	2	171	0	0	0	420	52	0	0	281	0	199	190	0
SRR8712226	post	Oral	0	25	321	0	0	168	0	0	211	93	44	0	556	133	10	134	27	0	0	0	0	0	23	15	0	0	0	0	0	0	3800	0	0	0	22	0	0	0	5	9	0	21	816	0	0	0	0
SRR8712227	post	Fecal	4	24	5	0	0	0	5	7	0	1	0	740	0	0	0	0	6	0	0	7	0	0	1	0	20725	3435	7	8	0	1	0	0	0	0	0	2	0	889	0	0	0	0	0	0	0	0	0
SRR8712228	post	Fecal	0	7	0	0	0	0	5	10	2	0	0	12251	0	2	0	4	0	0	0	2	7	0	0	0	6564	7262	5	0	0	0	0	0	2	1	0	0	0	761	0	0	0	0	0	0	0	0	4
SRR8712229	post	Oral	15	13	1242	0	0	833	0	0	159	573	161	0	2122	601	209	549	0	0	0	0	0	0	290	1095	0	0	0	0	0	0	0	0	0	0	465	0	0	0	0	37	0	152	255	14	0	0	0
SRR8712230	post	Fecal	0	0	0	2	1768	0	0	0	2	0	0	16	0	3	0	0	0	0	0	46	0	0	0	0	0	329	43	306	0	19	0	0	0	0	0	0	0	224	0	0	0	0	0	0	0	0	0
SRR8712231	post	Oral	884	12	407	4	2	0	0	8	1469	616	61	3	0	0	351	7103	1	0	0	0	0	0	126	1029	4	0	0	0	0	0	0	0	0	0	0	0	98	0	73	1	0	0	918	87	45	18	0
SRR8712232	post	Oral	0	0	797	0	0	1644	0	0	83	576	118	0	5354	392	257	132	0	0	0	2	0	0	158	447	0	0	0	0	0	0	0	0	0	0	100	0	0	0	4	72	0	497	200	0	0	0	0
SRR8712233	post	Fecal	0	0	0	0	185	0	0	0	0	0	0	0	0	0	0	0	10	0	0	39	0	0	0	2	0	42	30	2	0	12	0	0	0	0	0	0	0	51	0	0	0	0	0	0	1	0	0
SRR8712234	post	Oral	2635	67	453	0	0	919	2	0	301	1318	1148	0	0	137	8	511	0	0	0	2	0	351	415	519	0	0	0	0	0	0	0	1955	0	0	0	5	4	0	1198	361	0	9	109	13	8050	2	0
SRR8712235	post	Fecal	3	20	2	0	0	0	6	5	2	1	0	4482	0	0	0	0	9	0	0	0	0	0	0	0	4879	2934	0	0	0	0	0	0	2	0	0	3	0	325	0	0	0	0	0	0	0	0	0
SRR8712236	post	Fecal	0	69	0	0	809	0	0	0	0	0	0	0	0	0	0	0	6	0	0	63	0	0	0	0	22	108	2853	22	0	1408	0	0	0	0	0	0	0	80	0	0	0	0	0	0	0	0	7
SRR8712237	post	Oral	20902	0	17	0	0	41	0	0	0	547	0	0	0	0	2	0	0	0	0	0	7	32	0	0	0	0	0	4	0	0	0	4	0	0	0	0	756	0	2	0	14	0	0	0	0	0	0
SRR8712238	post	Oral	12844	0	57	0	1	266	0	0	0	51	5	0	1014	14	253	219	0	0	0	0	0	0	1192	1	0	0	0	0	0	0	0	1324	0	0	3	0	18	0	18	6	0	0	6	0	69	0	0
SRR8712239	post	Oral	0	13	0	0	0	6383	0	0	803	3225	0	0	0	1307	1	748	10	0	0	0	0	0	0	0	0	0	0	0	0	0	0	0	0	0	0	0	0	0	0	0	0	0	449	0	0	0	0
SRR8712240	pre	Oral	4027	30	19	3	3	75	0	0	66	7	1	0	755	38	4281	10	0	0	52	0	0	5	21	0	0	0	0	0	0	0	0	1073	0	0	0	0	0	0	23	1	0	42	0	60	0	0	0
SRR8712241	post	Fecal	9	113	74	0	1556	0	0	0	13	0	0	0	17	0	0	40	0	0	0	15	0	1	0	0	15	32	76	5	0	57	0	0	0	0	1	0	0	213	0	0	0	0	0	0	3	0	0
SRR8712242	post	Oral	55	1514	0	0	0	9	0	1	691	0	181	46	0	710	976	727	0	0	0	0	720	0	965	0	0	0	0	33	0	0	0	45	0	0	1	0	0	11	569	0	0	0	871	1	0	25	0
SRR8712243	post	Fecal	0	636	82	0	137	0	0	0	5	0	0	0	0	0	0	0	0	0	0	2404	0	0	0	0	0	0	39	0	0	116	0	0	0	0	0	0	0	53	2	0	0	0	0	0	0	0	0
SRR8712244	post	Oral	0	4	0	147	0	144	0	0	153	0	31	0	0	28	0	0	0	5	0	0	274	0	0	0	0	0	0	0	0	0	0	0	0	0	0	0	0	0	44	0	0	0	0	0	0	0	0
SRR8712245	post	Oral	0	309	5617	4	0	345	0	0	0	55	0	0	0	0	388	0	0	0	0	0	21	0	0	0	0	0	0	22	0	0	0	0	0	0	193	0	0	27	113	0	0	0	0	0	0	0	0
SRR8712246	pre	Oral	443	1276	0	0	0	14436	0	0	2629	182	2256	0	0	0	15	11	0	0	0	0	0	0	116	0	0	0	0	0	0	0	0	1	3	0	40	0	7	0	575	6	4	0	206	0	0	1265	0
SRR8712247	post	Oral	5	13538	198	0	0	387	0	0	611	0	622	0	0	182	2927	0	0	0	0	0	45	0	1153	0	0	0	0	0	0	0	0	0	0	0	101	0	0	0	1017	4	0	0	157	26	0	34	0
SRR8712248	post	Oral	86	9	0	38	0	0	3747	0	0	0	0	0	0	4	0	5	0	0	0	0	1100	0	0	0	0	0	0	17	0	0	0	0	0	0	0	0	0	0	0	18	0	0	0	0	0	0	116
SRR8712249	post	Fecal	0	23	0	0	0	0	13148	0	0	0	0	0	0	0	0	0	0	0	0	0	0	0	0	0	0	0	0	2	0	0	0	0	0	0	0	0	0	0	0	0	0	0	0	0	0	0	0
SRR8712250	pre	Fecal	0	0	12	0	0	2	0	0	0	0	0	0	0	0	0	0	0	0	0	0	0	0	0	0	0	0	0	28	0	0	0	0	0	0	0	0	6	0	0	0	0	0	0	0	0	0	0
SRR8712251	pre	Oral	160	2	145	2	0	102	0	0	0	3	0	0	0	330	84	726	0	0	0	0	0	0	2614	0	0	0	0	4	0	0	0	0	0	0	0	0	159	0	22	8009	237	0	773	0	20	145	0
SRR8712252	post	Fecal	0	0	2	5	75	0	13075	0	0	0	0	0	0	0	0	5	0	0	0	0	0	0	1	0	0	2	9	0	0	0	0	0	3	0	0	0	0	0	0	0	4	0	0	0	0	0	0
SRR8712253	post	Oral	0	63	1	1368	0	0	10	0	0	0	0	0	0	0	0	0	16	0	0	0	84	0	0	0	0	0	0	0	0	0	66	0	0	0	0	1	3	0	0	0	62	0	0	0	0	0	0
SRR8712254	post	Fecal	0	0	0	0	0	0	9530	0	0	0	0	0	0	0	0	0	0	0	0	0	1	0	0	0	0	0	0	0	0	0	0	0	0	0	0	0	0	0	0	0	0	0	0	0	0	0	0
SRR8712255	post	Fecal	0	0	838	10502	64	7	0	2	4	0	0	11	0	0	0	1	0	0	0	116	17	1627	0	0	8	9	18	0	0	0	0	1	0	1	0	2	6	22	0	0	1	0	0	0	0	0	2756
SRR8712256	post	Fecal	0	0	16254	9467	13	143	5	21	5	0	0	1	0	0	0	0	0	0	0	8	0	125	0	0	4	14	5	0	2	0	0	0	0	0	0	1	0	0	0	0	374	0	0	0	0	0	57
SRR8712257	post	Oral	0	0	10011	16231	0	5665	10	0	0	1	4	0	0	0	0	0	0	0	142	4	0	229	0	0	0	0	0	8	3	0	0	0	6	0	0	0	0	0	24	0	44	0	0	0	0	0	118
SRR8712258	post	Fecal	0	28	9364	7441	7	791	8	12	0	0	1	4	0	0	0	0	0	0	0	1	0	21	0	0	3	9	15	0	0	3	0	0	9	0	0	0	0	7	4	0	696	0	0	0	0	0	4392
SRR8712259	post	Oral	0	0	1976	1100	8	97	0	6	0	0	0	7	0	0	0	0	0	0	20	1	0	24112	0	0	2	2	0	0	0	0	0	0	0	0	0	0	0	2	0	0	7	0	0	0	0	0	688
SRR8712260	post	Oral	0	0	15522	234	8	6	0	16	0	1	0	4	0	0	0	0	0	0	15	5	0	17541	4	0	4	10	0	6	3	0	0	0	6	2	2	0	0	0	0	0	0	0	0	0	0	0	5
SRR8712261	post	Fecal	4	0	111	1388	7	0	0	6	0	0	0	2	0	0	0	0	0	0	93	0	0	250	0	0	3	0	0	0	0	0	0	0	3	0	0	0	0	0	0	0	0	0	0	0	0	0	0
SRR8712262	post	Oral	0	5	35463	925	4	4495	0	14	0	0	0	3	0	0	0	1	0	6	84	4	0	896	0	0	0	4	0	4	0	0	4	1	0	0	2	3	0	4	51	0	0	0	0	0	0	0	0
SRR8712263	post	Fecal	0	14	868	19497	28	0	0	13	0	0	0	1	1	0	0	0	1	0	252	0	0	693	0	0	0	6	5	0	0	4	0	0	5	0	0	2	0	3	0	0	4	0	0	0	0	0	0
SRR8712264	post	Fecal	77	35	1234	5	0	4	0	0	0	0	0	0	0	0	22	0	4	0	0	184	3	0	0	2	537	1167	13	0	0	0	0	0	14	0	0	0	0	333	0	0	102	0	0	0	6	0	0
SRR8712265	post	Oral	1276	33	3896	23	0	56	0	0	5	0	36	0	0	195	1002	2451	59	0	0	0	430	0	225	1100	0	0	0	0	0	0	278	12	0	0	0	0	0	0	119	0	0	0	583	0	255	49	0
SRR8712266	post	Fecal	19	209	653	0	0	3	0	0	0	0	0	0	0	0	10	0	0	0	0	1144	0	0	0	2	174	899	9	0	0	0	0	0	7	1	0	0	0	438	0	0	16	0	0	0	3	0	0
SRR8712267	post	Oral	12036	150	1105	6	0	112	0	0	0	0	31	0	0	29	500	807	0	0	0	0	0	0	227	544	0	0	0	0	0	0	550	0	3	0	12	3	0	0	51	1	6	0	274	0	540	6	0
SRR8712268	post	Oral	1620	110	405	0	2	78	0	0	79	0	90	0	0	169	79	500	0	0	0	0	0	0	29	101	0	0	0	0	0	0	40	0	0	0	8	0	0	0	65	0	5	0	418	0	167	32	0
SRR8712269	post	Oral	2132	25	804	0	0	173	0	0	17	169	1351	0	0	21	9	2797	57	0	0	0	0	322	2940	316	0	0	6	0	0	0	0	0	0	1	0	0	0	0	428	12	0	353	115	0	2396	0	0
SRR8712270	post	Oral	123	0	0	0	0	5103	0	0	117	0	68	0	0	159	0	60	0	0	0	0	355	0	0	2	0	0	0	0	0	0	27	1	0	0	0	0	0	0	113	0	0	0	109	0	0	8	0
SRR8712271	post	Oral	1770	100	405	5	0	379	0	0	74	0	49	0	0	165	339	479	0	0	0	0	23	0	31	45	0	0	0	0	0	0	18	0	0	0	0	0	0	0	59	0	0	0	253	0	99	27	0
SRR8712272	pre	Fecal	0	256	0	32	6398	0	0	0	0	0	0	0	0	0	0	0	23	0	0	22	5	0	0	0	0	0	827	0	0	1139	0	0	0	0	0	5	0	729	0	0	0	0	0	0	0	0	0
SRR8712273	pre	Oral	13	325	0	524	23	344	0	0	25	0	0	0	85	15	0	0	237	0	0	0	18	0	0	0	0	0	10	6	0	0	26	0	0	1	0	0	0	0	68	0	4	0	10	0	0	0	2874
SRR8712274	post	Oral	6593	2	0	8	0	162	0	0	8977	134	218	0	0	309	0	264	0	0	35	0	3	3	241	0	0	0	0	2	0	0	0	0	0	0	17	0	0	0	165	223	0	18	135	513	27	2	0
SRR8712275	post	Oral	11146	0	25	132	0	70	0	0	3	2	124	0	0	8	0	0	0	0	5128	0	0	391	7	24	0	0	0	0	0	0	0	0	0	0	38	0	0	0	50	0	0	0	0	319	78	0	0
SRR8712276	pre	Oral	4510	3	40	0	0	127	0	0	116	65	39	0	829	54	878	318	0	0	105	0	0	10	1045	177	0	0	0	0	0	0	0	1075	1	0	14	0	194	0	60	5	0	1900	6	43	93	18	0
SRR8712277	post	Oral	4	2	3573	4	0	0	0	0	737	26	0	0	0	1592	1	1337	0	0	4359	0	8	2	0	0	0	0	0	0	0	0	8	1325	4	0	0	0	0	0	51	0	0	0	0	19	3	0	8
SRR8712278	post	Oral	0	0	3	0	0	2	0	0	0	1658	1	0	1	0	0	0	0	0	22014	0	0	0	0	3	0	0	0	0	0	0	0	0	0	1	0	0	0	0	0	0	0	0	0	0	0	0	0
SRR8712279	post	Oral	8953	0	9	3	0	131	2	0	2278	307	23	0	600	89	13	283	0	0	301	0	0	410	171	9	0	0	0	0	0	0	0	8	0	0	15	0	0	0	93	60	0	2	4	525	99	7	1
SRR8712281	pre	Oral	977	715	3	4	0	4	0	0	16	0	1989	0	0	0	0	896	181	0	0	0	0	4	3179	114	0	0	0	0	0	0	0	0	0	0	264	0	0	0	447	1018	0	342	1332	145	0	0	5
SRR8712282	pre	Fecal	0	5	0	0	40	0	0	0	2	0	0	0	0	0	0	0	0	0	0	25	0	0	0	0	0	278	370	0	0	332	0	0	158	603	0	0	0	207	5	0	0	0	0	0	0	0	0
SRR8712283	post	Oral	2557	76	105	0	0	2563	0	0	550	216	420	0	821	227	66	311	0	0	1608	0	0	7	429	90	0	0	0	0	0	0	0	1015	0	0	0	0	41	0	167	0	0	240	29	4567	49	4	0
SRR8712284	post	Fecal	0	928	0	0	1	1	8795	0	0	0	0	0	0	0	0	0	71	0	0	0	0	0	0	0	0	0	0	0	0	0	0	0	0	0	0	0	0	0	0	0	0	0	0	0	0	0	0
SRR8712285	post	Oral	0	0	11	9	20	23	0	0	0	0	0	0	14	0	0	2	0	0	0	0	0	0	0	0	0	0	0	60	0	0	0	0	0	0	1	1120	0	0	0	0	0	0	0	0	0	0	0
SRR8712286	post	Fecal	0	361	0	0	4	0	14971	0	0	0	0	0	0	0	0	0	104	0	0	0	0	0	0	0	0	0	0	0	0	0	0	0	0	0	0	0	0	0	0	0	7	0	0	0	0	0	0
SRR8712287	post	Oral	0	89	0	4579	0	0	8	0	0	0	0	0	0	0	0	0	0	0	0	0	3782	0	0	0	60	0	0	0	0	0	800	0	0	0	0	0	0	0	0	0	0	0	0	0	0	0	31
SRR8712288	post	Oral	17	86	0	489	12	0	0	0	0	0	0	0	0	0	0	0	0	0	0	0	3431	0	0	0	0	0	0	74	0	0	0	0	0	0	0	3	0	0	0	0	0	0	0	0	0	0	0
SRR8712289	post	Fecal	0	675	0	0	0	0	12039	0	0	0	0	0	0	0	0	0	137	0	0	0	0	0	0	0	0	0	0	2	0	0	0	0	0	0	0	0	0	0	0	0	10	0	0	0	0	0	0
SRR8712290	post	Oral	177	71	0	18	0	50	0	0	0	0	0	0	27	0	0	0	85	0	0	0	0	0	0	0	0	0	0	18	0	0	217	0	0	0	0	2	20	0	8	0	0	3	0	0	0	0	0
SRR8712291	post	Fecal	0	5032	0	4	268	0	1150	0	0	0	0	0	0	0	0	0	21	0	0	0	0	0	0	0	0	0	0	0	0	0	0	0	0	0	0	0	0	0	0	0	179	0	0	0	0	0	12
SRR8712292	post	Fecal	0	958	0	0	0	0	13135	0	0	0	0	0	0	0	0	0	176	0	0	0	8	0	0	0	0	0	0	0	0	0	0	0	0	0	0	0	0	0	0	0	10	0	0	0	0	0	3
SRR8712293	post	Oral	0	8	0	250	0	128	2	0	0	0	0	0	0	0	1171	0	0	0	0	0	151	0	0	2	0	0	0	2	0	0	8	0	0	0	0	2	0	0	0	0	1084	0	4	0	0	0	48
SRR8712294	post	Oral	0	25	0	25	22	0	0	0	0	0	0	0	3	0	0	5	32	0	0	0	11	0	0	0	0	0	0	17	0	0	0	0	0	0	0	0	0	0	8	0	11062	0	0	0	0	0	276
SRR8712295	post	Oral	0	0	0	13	19	0	2	0	0	0	0	0	0	0	0	0	2453	0	0	0	638	0	0	0	0	0	0	133	0	0	0	0	0	0	0	530	0	0	0	0	0	0	0	0	0	0	0
SRR8712296	pre	Fecal	0	123	8	0	37	0	0	0	0	11	0	327	0	0	0	0	166	0	0	20	2	0	0	0	0	0	0	7251	0	0	0	0	0	0	0	6454	0	0	1	0	0	0	0	0	0	0	0
SRR8712297	pre	Oral	18	0	105	32	0	1845	0	0	613	210	5	0	2	512	70	180	0	0	0	0	0	6	322	0	0	0	1	0	0	0	0	0	0	2	0	57	2	0	633	0	464	0	107	18	0	0	281
SRR8712298	post	Fecal	0	6143	0	10	0	0	0	0	0	0	0	11	21	0	0	0	1538	0	0	0	0	0	0	0	5	0	0	40	0	0	0	0	0	0	0	6	0	0	0	0	0	0	0	0	0	0	0
SRR8712299	pre	Oral	3	892	0	5	0	9	0	0	68	16	0	0	0	40	0	0	1199	0	0	0	24	0	15	0	0	0	0	12	0	0	10	0	0	0	0	0	0	0	2089	0	0	0	0	0	0	0	0
SRR8712300	post	Oral	0	35	0	6	0	0	0	0	0	0	0	0	0	0	0	0	0	0	0	0	94	0	0	0	0	0	0	363	0	0	0	0	0	0	0	51	0	0	38	0	222	0	0	0	0	0	0
SRR8712301	post	Fecal	0	384	0	3655	0	1	0	0	0	2	0	0	0	0	0	0	4	0	0	0	0	0	0	1	0	0	0	0	0	0	0	0	0	0	0	0	0	0	0	0	10705	0	0	0	0	0	0
SRR8712302	post	Oral	1	4	0	5	0	0	0	0	0	0	0	0	0	0	0	0	589	0	0	0	6584	0	0	0	0	0	0	3	0	0	53	0	0	0	0	0	0	0	10	0	438	0	0	0	0	0	76
SRR8712303	post	Fecal	0	3169	0	0	3	1	0	0	2	0	0	1	0	0	0	0	1265	0	0	0	0	0	0	3	0	0	0	9	0	0	0	0	0	0	0	8	0	0	0	0	2785	0	0	0	0	0	12
SRR8712304	pre	Fecal	38	20	206	0	2383	0	0	8395	0	4	0	5	0	0	7	15	15	5	0	367	0	0	0	7	0	59	742	6	0	691	0	0	51	10	0	1	2	29	0	0	203	0	0	0	0	0	4
SRR8712305	post	Oral	0	0	2	0	1	0	0	3	25	0	0	0	0	0	0	0	0	0	0	0	0	0	0	0	0	0	0	27	1	0	2	0	0	0	0	0	0	0	0	0	0	0	0	0	0	0	114
SRR8712306	post	Fecal	0	7	0	0	681	0	0	82	0	0	0	2	0	2	0	0	0	0	0	4	0	0	0	0	0	34	1700	0	0	9993	0	0	949	0	0	4	0	15	0	0	0	0	0	0	0	0	3
SRR8712307	post	Oral	2345	10884	10216	5	6	0	0	5	0	136	0	3	0	2	0	0	0	0	0	0	0	0	0	0	0	2	0	3	0	0	0	0	0	0	12	0	0	0	0	0	0	0	0	0	69	7191	228
SRR8712308	post	Oral	5	26716	6709	0	3	0	7	9	5	70	4	5	0	0	0	0	0	2	0	0	0	0	0	0	5	5	2	3	0	0	237	1	0	2	0	55	0	0	0	0	0	0	0	0	0	4555	25
SRR8712309	post	Fecal	0	65	0	0	3234	0	5	14076	1	0	0	3	0	0	0	0	3	0	0	28	0	0	0	0	0	792	275	0	0	7998	0	0	351	1	0	0	0	136	0	0	0	0	0	0	0	0	3
SRR8712310	post	Oral	4	3626	368	0	3	0	0	0	0	63	0	0	0	2	0	5	1900	0	0	0	0	0	0	0	3	0	1	16	0	0	117	0	4	1	0	3	0	0	0	0	0	0	0	0	0	4221	635
SRR8712311	post	Fecal	3	9	0	0	4780	0	6	9700	0	0	0	4	0	0	0	1	0	0	0	6	0	0	0	0	0	4728	2196	4	0	2572	0	0	434	0	0	0	0	810	0	0	0	0	0	0	0	0	0
SRR8712312	pre	Oral	0	47	0	97	0	0	0	0	3	2	0	0	0	0	19	0	0	0	0	1	0	0	13	0	0	7	0	3	0	0	0	0	0	0	0	0	0	0	0	0	0	0	45	0	0	0	0
SRR8712313	pre	Fecal	1	17403	0	0	1	0	7	0	4	0	0	0	0	0	0	0	5076	0	0	16	657	0	0	0	2	13	42	9	0	5	0	0	0	0	0	6	0	1	0	0	4	0	0	0	0	0	7
SRR8712314	post	Oral	950	1	0	164	0	0	0	0	0	9	0	0	0	9	14	0	1	0	0	0	0	0	0	0	0	0	0	2	0	0	0	0	0	0	0	0	1	0	51	0	207	0	18	0	0	0	378
SRR8712315	post	Fecal	0	17	0	0	4	0	35	6	1	0	2	0	0	0	0	0	2	0	0	2107	0	0	0	0	7	4188	3636	0	0	0	0	0	0	0	0	0	0	0	0	0	0	0	0	0	0	0	4
SRR8712316	post	Fecal	4	0	0	0	0	0	0	0	0	0	0	0	0	0	0	0	0	0	0	0	0	0	0	0	3	0	0	2	0	0	0	0	1429	0	0	0	0	3	0	0	0	0	0	0	0	0	0
SRR8712317	post	Fecal	0	14185	0	0	5	1	0	2	2	2	0	73	0	0	0	0	5	278	0	3	0	0	0	0	1	7	1	0	896	13	23	0	0	0	0	6	0	4	0	0	0	0	0	0	0	0	19
SRR8712318	post	Oral	43	1715	0	0	2	13	0	0	0	0	0	0	0	3	0	2	91	2159	631	0	7683	3	0	0	0	0	0	3	9261	0	6930	0	8	0	0	1	0	0	0	0	45	0	0	0	0	0	39
SRR8712319	pre	Oral	6505	0	26	0	0	3	9	9	2797	311	3969	7	0	5685	0	1518	0	1	0	1	7	0	9377	2	0	3	0	0	0	0	0	0	0	0	0	0	2015	0	0	14	0	0	132	0	0	4	7
SRR8712320	post	Fecal	0	11904	0	0	12	0	3	1	0	0	0	0	0	0	0	0	742	645	0	43	0	0	0	0	4	85	113	3	2424	8	7	0	0	4	0	6	0	4	0	0	0	0	0	0	0	0	0
SRR8712321	post	Oral	0	740	0	0	0	723	0	5	0	0	16	3	0	0	0	0	676	426	323	0	4219	0	0	0	0	1	0	1	1634	0	3305	0	0	0	0	0	0	0	0	0	5	0	0	0	0	0	14
SRR8712322	post	Fecal	203	6661	231	64	38	0	0	1	6	29	0	4	0	1	50	0	6056	0	0	700	16	0	0	0	4	272	540	0	0	94	3	0	0	0	0	4	124	14	0	0	6164	0	0	0	0	0	29
SRR8712323	post	Oral	3839	9988	473	0	3	750	0	7	6	178	0	1	0	12	2854	3	3	174	0	5	34	0	0	0	2	4	0	3	725	1	12	0	0	0	7	4	364	0	0	0	59	0	3	0	60	0	4
SRR8712324	post	Oral	41	47	0	0	0	2	0	16	3	0	0	3	0	0	0	0	335	5527	0	0	0	9	0	0	0	0	0	7	21567	3	0	0	0	0	0	0	0	0	0	2	27	0	0	0	0	0	3
SRR8712325	post	Oral	0	44	91	2	0	2299	2	0	7907	19	1196	0	0	0	423	37	3	0	0	1	0	0	4	1	0	0	0	2	0	0	0	3	0	0	0	0	0	0	393	0	72	0	47	0	0	4220	1
SRR8712326	post	Oral	0	0	25	0	0	379	0	0	7422	42	194	0	0	0	1644	8	0	0	0	0	0	0	21	0	0	0	0	0	0	1	0	1	0	0	0	0	0	0	99	1	114	0	686	0	0	5694	14
SRR8712327	post	Fecal	7	28787	0	1	11	0	2	4	0	0	0	1	0	0	3	0	46	40	0	41	0	0	0	0	2	31	18	8	152	7	2	0	0	3	0	0	0	0	0	0	0	0	0	0	0	0	0
SRR8712328	post	Fecal	0	136	825	0	396	10	0	0	37	0	0	0	0	0	57	0	10	0	0	0	0	0	0	0	0	0	0	0	0	0	0	0	205	120	0	0	11	173	0	0	111	0	0	0	125	0	0
SRR8712329	post	Oral	0	5	785	0	0	13736	0	0	6934	78	1018	0	0	0	154	16	11	0	0	0	0	0	7	0	0	0	0	0	0	0	0	0	0	0	0	0	81	0	2	0	16	0	127	0	115	1710	0
SRR8712330	post	Fecal	0	242	25	0	2716	22	0	0	7	2	0	29	0	0	0	0	2	0	0	0	0	0	0	0	0	0	0	0	0	0	0	0	122	244	0	0	8	314	0	0	6	0	0	0	0	0	5
SRR8712331	post	Oral	0	0	435	8	0	13427	0	0	4403	135	2049	0	0	0	365	57	0	0	0	0	9	0	4	0	0	0	0	4	0	0	0	0	0	0	16	0	460	0	29	1	16	0	170	0	639	1388	0
SRR8712332	post	Oral	0	0	157	3	0	6906	0	0	4669	815	1194	0	0	0	1381	118	0	0	0	0	5	0	1289	0	0	0	0	0	0	0	0	0	0	0	128	0	9	0	164	27	22	0	477	0	904	3702	0
SRR8712333	post	Fecal	0	0	72	0	588	32	3	0	12	0	0	316	0	0	85	0	0	0	0	0	0	0	0	0	0	0	0	0	0	0	0	0	73	128	0	0	0	45	0	0	14	0	0	0	144	0	0
SRR8712334	post	Oral	0	2	995	1	0	1297	0	0	11135	1130	2506	0	0	0	249	86	0	0	0	0	2321	0	99	0	0	0	0	5	0	0	0	0	0	0	78	5	145	0	103	0	8	0	161	0	1432	3536	0
SRR8712335	post	Fecal	17	224	0	0	115	8	1	0	0	7	0	2151	0	0	5	0	17	0	0	0	0	0	0	0	0	0	0	0	0	0	0	0	68	8	0	0	0	11	14	0	21	0	0	0	0	0	97
SRR8712336	pre	Oral	0	475	8	0	0	3	0	0	0	0	22	0	0	10	2972	485	0	0	0	0	0	0	1284	987	0	0	0	0	0	0	0	0	0	0	249	0	0	0	17	10	5	0	497	0	0	39	0
SRR8712337	post	Fecal	110	97	997	0	0	0	0	0	0	0	0	0	0	0	66	0	0	0	0	697	4	0	0	0	594	1328	33	0	0	0	0	0	47	0	0	0	0	248	2	0	268	0	0	0	0	0	0
SRR8712338	pre	Fecal	0	6	0	0	0	0	11	3955	0	0	0	0	0	0	0	0	0	0	0	0	0	0	0	0	1293	2198	0	53	0	0	0	0	2158	0	0	0	0	0	0	0	174	0	0	0	0	0	84
SRR8712339	post	Oral	6124	2	65	0	0	36	0	0	31	83	292	0	0	316	0	94	0	0	0	0	0	9	212	7	0	0	0	0	0	0	0	5425	0	0	0	0	182	0	254	1738	3	23	43	0	47	0	0
SRR8712340	post	Fecal	0	6	3	0	625	1	638	0	0	0	0	20	0	0	0	0	0	0	0	0	0	0	0	0	0	50	22	11	0	0	0	0	54	1	0	0	0	0	0	0	0	0	0	0	0	0	0
SRR8712341	post	Oral	0	0	9102	1174	0	0	21	0	0	0	0	0	0	0	0	342	0	0	0	0	0	0	0	2451	0	0	0	38	0	0	0	0	0	0	3274	0	0	0	0	0	345	0	0	0	0	0	0
[truncated: 5,000 more columns]
