# Supplementary material for: Colonization resistance is dispensable for segregation of oral and gut microbiota
Source: BMC Med Genomics. 2023 Feb 22;16:31. doi: 10.1186/s12920-023-01449-3 (PMC9948407; doi:10.1186/s12920-023-01449-3)
Supplement: Supplementary file 4 — Additional file 4. ASV table for cohort 3. [file 12920_2023_1449_MOESM4_ESM.csv]

Cohort 3: accessionID corresponds to "Sample Accession" in the European Nucleotide Archive (ENA) Project #PRJEB30894
accessionID	timepoint	niche	ASV_1	ASV_2	ASV_3	ASV_4	ASV_5	ASV_6	ASV_7	ASV_8	ASV_9	ASV_10	ASV_11	ASV_12	ASV_13	ASV_15	ASV_16	ASV_17	ASV_18	ASV_19	ASV_20	ASV_21	ASV_22	ASV_23	ASV_24	ASV_25	ASV_26	ASV_27	ASV_28	ASV_29	ASV_30	ASV_31	ASV_32	ASV_33	ASV_34	ASV_35	ASV_36	ASV_37	ASV_38	ASV_39	ASV_40	ASV_41	ASV_42	ASV_43	ASV_44	ASV_45	ASV_46	ASV_47	ASV_48
SAMEA5558194	pretransplant	fecal	0	0	0	0	0	0	0	0	0	0	1619	6	103	0	0	0	0	0	11973	0	489	0	0	0	0	5	0	114	0	0	0	217	0	0	0	0	0	0	0	0	0	0	0	0	0	0	0
SAMEA5558114	posttransplant	fecal	20840	0	12357	226	231	0	91	14	167	0	0	44	32	0	0	26	0	41	6	36876	0	0	146	0	15	0	0	0	13584	0	0	0	0	0	0	0	62	57	38	0	0	108	0	0	42	0	0
SAMEA5558109	posttransplant	fecal	20143	0	0	0	0	0	0	17	39	0	2798	996	10	0	0	3596	0	0	61	180	183	0	0	0	43	0	0	0	0	0	0	42	0	0	0	0	0	0	0	0	0	0	0	0	0	0	0
SAMEA5558110	posttransplant	fecal	20355	0	28	39	0	0	0	0	31	0	1280	1158	24	0	0	3673	0	0	39	30526	54	44	0	0	72	0	0	0	272	0	0	35814	0	0	0	0	0	0	0	0	0	0	0	0	0	0	0
SAMEA5558113	posttransplant	fecal	10033	0	990	18	0	0	0	161	26	0	3434	999	0	0	0	2711	0	0	137	866	184	764	0	0	50	0	0	49	19	602	0	2058	0	0	53	0	0	0	0	0	38	0	0	52	0	0	0
SAMEA5558117	posttransplant	fecal	88	0	43644	39	0	0	0	32	156	0	1851	518	0	0	0	30	0	0	59	228	76	0	0	0	65	0	0	0	0	28046	0	56	0	0	0	0	0	0	0	0	0	0	0	0	0	0	0
SAMEA5558118	posttransplant	fecal	6010	0	284	0	0	0	0	14	0	35	20251	10647	0	0	0	699	0	0	625	4135	1552	0	0	0	0	0	0	0	0	0	7	918	0	0	0	0	0	0	0	0	0	0	0	0	0	0	0
SAMEA5558119	posttransplant	fecal	4540	0	0	0	0	0	1013	105	249	16	38430	8063	217	17	0	653	0	0	2039	3059	1145	0	0	0	108	0	0	74	2	0	0	795	0	0	0	0	0	0	0	0	0	0	0	0	0	0	0
SAMEA5558120	posttransplant	fecal	5769	0	108	69	50	6	694	153	281	11	13259	7530	640	0	0	544	16	0	460	3006	904	0	0	0	1395	0	0	109	0	76	28	602	0	0	0	0	0	0	0	0	0	0	0	0	0	0	0
SAMEA5558121	posttransplant	fecal	4819	0	69	28	39	0	124	139	305	0	17199	8654	534	12	0	509	0	0	398	3316	996	0	0	0	1193	16	0	97	0	0	28	623	0	0	0	0	0	0	0	0	0	0	0	0	0	0	0
SAMEA5558124	posttransplant	fecal	3799	0	48	186	0	0	45	53	150	0	14040	7015	162	143	0	390	0	0	451	2834	906	0	0	0	370	0	0	67	0	0	0	645	5	0	0	0	0	0	0	0	0	0	0	0	0	0	0
SAMEA5558125	pretransplant	fecal	126	0	744	72	0	0	12	0	18	0	731	335	0	27	0	72	0	0	66	126	42	0	0	0	41	0	0	0	0	0	0	27	0	0	0	0	0	0	0	0	0	0	0	0	0	0	0
SAMEA5558126	posttransplant	fecal	4501	6	14	43	0	0	28	20	58	0	12550	6772	45	0	0	453	0	0	396	2856	1122	0	0	0	118	0	0	17	0	0	44	704	0	0	0	0	0	0	0	0	11	0	0	0	0	0	0
SAMEA5558128	posttransplant	fecal	360	0	83	0	0	0	11	1407	0	0	1534	402	52	0	0	1976	0	0	35	5794	44	839	0	0	34	0	0	10812	12	0	0	1002	0	0	0	0	0	0	0	0	0	0	0	0	0	0	0
SAMEA5558130	posttransplant	fecal	39	27	78	0	0	0	0	0	0	0	37	92	0	0	0	63	0	0	0	25	0	0	0	0	7	0	0	0	0	0	0	7	0	0	0	0	0	0	0	0	0	0	0	0	0	0	0
SAMEA5558131	posttransplant	fecal	4868	0	366	150	0	0	98	200	233	0	17451	8799	207	11	0	761	0	0	464	3531	1000	0	0	0	728	0	0	52	0	132	45	747	0	0	0	0	0	0	0	0	8	0	0	0	0	0	0
SAMEA5558132	posttransplant	fecal	0	0	0	0	0	0	0	0	0	0	277	33	113	0	0	241	0	0	23131	454	3946	0	0	0	4	0	9	7304	8	0	0	1574	0	0	8	0	0	0	0	0	0	0	0	0	0	0	0
SAMEA5558133	posttransplant	fecal	1287	16	67	6	0	0	0	0	0	0	332	2064	0	0	0	4571	0	0	17	99	0	0	0	0	5	0	0	0	1095	0	0	9	0	0	0	0	0	0	0	0	0	0	0	0	0	0	0
SAMEA5558134	pretransplant	fecal	34478	0	427	0	0	0	53	22	51	1062	7826	3290	41	0	0	207	0	0	190	1365	537	0	0	0	197	0	0	12	0	133	25	322	0	0	0	0	0	0	0	0	0	0	0	0	0	0	0
SAMEA5558135	posttransplant	fecal	2921	39	66	59	0	6	43	88	170	62	12176	6222	338	32	0	380	0	0	341	2450	799	0	0	0	1296	0	0	75	6	0	27	564	0	0	0	0	0	0	0	0	0	0	0	0	0	0	0
SAMEA5558136	posttransplant	fecal	3942	0	9	44	55	0	57	64	156	0	12339	5610	321	0	0	315	0	0	388	2264	805	0	0	0	965	0	0	73	0	0	0	561	0	0	0	0	0	0	0	0	14	0	0	0	0	0	0
SAMEA5558137	posttransplant	fecal	2010	23	85	60	0	0	72	59	102	0	7919	3701	166	0	0	20557	0	0	249	1271	464	0	0	0	660	0	0	51	28699	0	0	294	0	0	0	0	0	0	0	0	0	0	0	0	0	0	0
SAMEA5558139	pretransplant	fecal	1517	0	39	46	0	0	65	49	201	7396	8158	4212	509	506	0	277	0	0	249	1486	496	0	3	0	1685	0	0	113	4	0	0	385	0	0	0	0	0	0	0	0	0	0	0	0	0	0	0
SAMEA5558140	posttransplant	fecal	751	554	0	0	9	0	0	0	9	0	0	0	0	0	0	3649	0	0	0	0	0	0	0	0	0	0	0	0	1349	0	0	0	0	0	0	0	0	0	0	0	0	0	0	0	0	0	0
SAMEA5558141	posttransplant	fecal	2168	0	6	0	0	0	0	0	0	0	0	0	0	0	0	11129	0	0	0	0	0	0	0	0	0	0	0	0	0	0	0	0	0	0	0	0	0	0	0	0	0	0	0	0	0	0	0
SAMEA5558143	pretransplant	fecal	30	0	235	0	0	0	0	5286	0	0	0	0	61	0	0	377	0	0	0	0	0	0	0	0	0	300	0	869	21	153	0	10	0	0	11	0	374	0	0	0	0	0	0	0	0	0	0
SAMEA5558144	pretransplant	fecal	0	0	0	0	4058	0	3370	0	0	0	2007	559	0	0	0	315	0	0	0	154	0	0	0	0	0	0	233	2349	0	0	0	5	0	0	27	0	0	0	0	0	0	0	0	31	0	0	0
SAMEA5558146	posttransplant	fecal	16	8	472	0	0	0	6675	135	0	0	0	9	0	0	0	131	0	0	0	0	0	0	0	0	7511	0	0	6	11	0	0	0	0	0	0	0	0	0	0	0	0	0	0	0	0	0	0
SAMEA5558148	posttransplant	fecal	1426	63	5700	380	183	0	40	216	182	53	110	541	34	0	0	90	18	0	175	20	110	0	7	0	337	34	0	150	0	3609	365	150	0	32	0	0	42	22	0	0	147	0	0	139	0	30	0
SAMEA5558150	posttransplant	fecal	0	0	0	0	0	0	0	0	0	0	0	25	5	11	0	332	0	0	0	5179	0	130	0	0	0	0	0	91	832	0	0	3642	0	0	14	0	0	0	0	0	0	0	0	0	0	0	0
SAMEA5558151	posttransplant	fecal	5	0	10449	0	0	0	0	6	0	54	0	9	0	0	0	0	0	0	0	0	0	0	0	0	9	0	0	0	0	6448	124	0	0	0	0	0	0	0	0	0	0	0	0	0	0	0	0
SAMEA5558152	posttransplant	fecal	24	0	412	0	0	0	6889	0	0	0	0	22	0	0	0	104	0	0	0	0	0	0	0	0	2278	0	0	3	16	0	0	0	0	0	0	0	0	0	0	0	0	0	0	0	0	0	0
SAMEA5558153	posttransplant	fecal	625	1219	2595	133	177	0	424	157	216	36	0	124	0	26	11	12372	0	0	122	0	77	0	0	0	326	0	0	56	1456	0	1717	0	14	34	0	0	9	0	0	22	0	0	0	16	0	211	0
SAMEA5558154	pretransplant	fecal	0	0	0	0	0	0	811	0	1386	112	53	45	29	0	0	26	0	0	0	0	85	0	1614	0	0	0	0	332	0	0	4583	40	0	777	0	0	0	0	4399	0	0	0	0	314	0	0	0
SAMEA5558155	pretransplant	fecal	17	0	5	0	0	0	0	771	0	21	11455	0	449	0	0	0	0	0	0	10	0	0	0	0	0	0	11	313	0	0	0	0	0	0	0	0	0	0	0	0	0	0	0	119	0	0	0
SAMEA5558156	posttransplant	fecal	0	0	275	0	0	0	10645	2367	0	0	0	1314	0	0	0	34	0	0	0	0	0	0	0	0	3287	0	0	0	0	0	0	0	0	0	0	0	0	0	0	0	0	0	0	0	0	0	0
SAMEA5558157	pretransplant	fecal	0	0	0	0	0	0	0	295	0	20	0	0	1072	4	0	0	0	0	0	0	0	0	0	0	0	0	0	0	0	0	6	0	0	0	0	0	0	0	0	0	0	0	0	0	0	0	0
SAMEA5558158	pretransplant	fecal	0	0	0	0	0	0	0	14	3219	0	122	10	12	0	0	11	0	402	908	0	540	0	1087	0	0	9	19	12	0	0	0	26	0	389	0	0	11	146	299	0	0	0	69	0	0	0	0
SAMEA5558159	posttransplant	fecal	2219	3536	19	56	21	0	8	6	34	0	0	44	24	0	0	7469	0	0	0	0	10	0	0	0	69	0	0	7	3291	0	59	0	0	0	0	0	0	0	0	0	0	0	0	0	0	0	0
SAMEA5558160	pretransplant	fecal	0	0	0	0	11630	0	4716	0	0	0	1351	1436	107	0	0	368	0	0	0	937	0	0	0	0	0	0	267	2420	0	0	0	101	0	0	13	0	0	0	0	0	0	0	0	157	0	0	0
SAMEA5558161	posttransplant	fecal	112	0	0	0	0	0	0	77	5	0	0	0	0	0	0	4095	0	0	0	4514	0	26	0	0	0	0	0	320	98	39	0	4968	0	0	9	0	0	0	5	0	0	0	0	97	0	0	0
SAMEA5558163	posttransplant	fecal	0	0	0	0	0	0	0	0	0	0	4368	0	751	4	0	237	0	0	10834	0	0	0	1091	0	0	2017	766	106	0	0	4	160	0	0	63	0	453	0	0	0	0	0	0	190	0	0	0
SAMEA5558165	pretransplant	fecal	0	0	70	0	0	0	10	0	53	1363	0	9	0	46	0	7	0	5	27	0	12	0	16	0	18	0	0	6	0	0	30	0	0	5	0	0	0	0	0	0	0	0	0	0	0	0	0
SAMEA5558166	pretransplant	fecal	0	0	0	0	0	0	0	18780	0	501	0	2	0	0	0	5240	0	0	0	205	0	11	0	0	0	0	5023	0	0	0	10	0	0	0	31	0	0	0	0	0	0	0	0	0	0	0	0
SAMEA5558170	posttransplant	fecal	447	0	940	9	0	0	0	0	0	284	0	0	0	14	0	1357	0	0	0	2989	0	0	0	0	0	0	230	0	231	0	0	0	0	0	195	0	0	0	0	0	0	0	0	207	0	0	0
SAMEA5558177	posttransplant	fecal	0	0	0	1152	1609	0	0	134	0	0	42	134	0	0	0	0	0	0	3255	0	929	0	22	0	0	0	0	2331	0	0	0	289	0	5327	0	0	0	0	0	0	0	0	0	0	0	0	0
SAMEA5558179	posttransplant	fecal	59	7	4168	0	0	0	9	0	0	0	0	24	0	0	0	9	0	0	0	0	7	0	0	0	6	0	0	6	0	2274	16	0	0	7	0	0	0	0	0	0	3	0	0	0	0	0	0
SAMEA5558180	posttransplant	fecal	0	0	175	0	0	0	31875	0	0	176	0	829	0	0	0	895	0	0	0	0	0	0	0	0	0	0	0	17993	0	34	9	344	0	0	0	0	0	0	0	0	0	0	0	39	0	0	0
SAMEA5558181	pretransplant	fecal	0	0	0	1720	1004	0	1281	0	2000	0	87	23	28	4	0	22	0	0	1923	0	1735	0	786	0	71	0	0	505	0	0	0	32	0	2725	0	0	89	0	0	0	0	0	222	0	0	0	0
SAMEA5558184	posttransplant	fecal	18261	0	88	0	38	0	1242	74	1113	170	125	633	22	0	0	595	0	49	2057	1095	82	0	344	0	1230	0	0	62	24078	0	0	31	0	28	0	0	35	12	0	8	0	134	0	0	534	0	0
SAMEA5558186	pretransplant	fecal	20	0	0	1007	0	0	465	659	186	0	11	0	14	0	0	114	0	3419	26	0	0	0	0	0	2612	0	0	473	0	0	0	385	0	0	0	0	0	0	0	0	0	51	0	0	490	0	0
SAMEA5558189	posttransplant	fecal	1778	0	222	0	0	0	13	0	0	0	0	0	3146	0	0	2512	0	0	0	700	0	0	0	0	32	0	119	0	27	0	0	0	0	0	7	0	0	0	0	0	0	0	0	1240	18	0	0
SAMEA5558193	posttransplant	fecal	41	0	2917	0	0	0	0	0	0	0	0	0	581	0	0	0	0	0	0	0	0	0	1409	0	0	125	61	34	0	0	0	0	0	0	0	0	0	0	0	0	0	0	0	0	0	0	0
SAMEA5558305	pretransplant	fecal	190	0	0	11739	7908	0	4789	1267	1342	205	0	85	0	24	0	339	0	0	955	0	3442	0	41	0	36	0	0	86	0	0	0	660	0	10798	0	0	0	0	0	0	0	0	692	0	0	0	0
SAMEA5558195	pretransplant	fecal	22	0	0	0	0	0	0	53	0	106	4	5119	138	0	0	1061	44	0	0	129	0	0	0	0	0	0	748	1416	23	0	0	4682	0	0	144	0	0	0	0	0	0	0	0	0	0	0	0
SAMEA5558196	posttransplant	fecal	140	0	304	2341	0	0	8237	0	0	0	0	0	0	0	0	95	0	0	18	0	1177	0	19	0	15965	0	0	0	0	0	41	698	0	362	0	0	0	0	0	0	0	1310	0	0	0	0	0
SAMEA5558203	pretransplant	fecal	32	0	0	0	13	0	0	0	0	36	0	1228	3171	18	0	710	0	0	0	184	0	0	1356	0	0	0	0	371	0	0	0	331	0	0	0	0	0	0	0	0	0	0	0	0	0	0	0
SAMEA5558204	posttransplant	fecal	110	0	231	80	86	0	162	0	0	886	0	97	0	0	0	45	0	0	18	35	234	0	30	0	211	0	17	158	84	0	0	44	0	92	0	0	16	64	0	0	0	0	0	0	221	0	0
SAMEA5558205	posttransplant	fecal	3212	214	1244	0	20	0	7	0	0	0	0	15482	0	175	0	3236	0	0	1013	0	0	0	0	0	0	0	0	0	873	0	0	0	0	0	0	0	0	0	0	0	0	0	0	0	15	0	0
SAMEA5558206	pretransplant	fecal	0	0	14	0	10751	0	5	0	0	540	0	0	0	0	0	4	0	1045	1179	0	0	0	941	0	0	0	25	0	0	0	0	0	0	0	0	0	14	0	0	0	0	0	0	82	0	0	0
SAMEA5558207	posttransplant	fecal	364	0	101	309	123	0	669	108	93	6750	48	327	84	0	0	193	0	106	127	0	1024	0	35	7	830	0	0	223	164	0	0	79	0	160	0	0	13	54	0	0	0	120	0	58	497	0	0
SAMEA5558208	posttransplant	fecal	0	0	0	21	0	0	11	0	0	27	0	0	0	30	0	0	0	0	0	0	24	0	0	0	0	0	0	0	0	0	0	0	0	0	0	0	0	0	0	0	0	0	0	0	0	0	0
SAMEA5558209	posttransplant	fecal	262	0	20	10	32	0	60046	0	0	0	31528	3080	0	0	0	419	0	0	355	0	0	0	16	0	21	0	0	1981	803	0	0	627	0	0	0	0	0	0	0	0	0	0	0	0	0	0	0
SAMEA5558211	posttransplant	fecal	1181	55	0	0	24	0	67	0	0	147	18	0	0	173	0	30348	0	0	0	0	0	0	32	0	0	0	0	40	0	0	0	0	0	0	0	0	0	0	0	0	0	0	0	0	0	0	0
SAMEA5558214	posttransplant	fecal	88	0	139	51	0	0	33	20	0	14001	62	29	0	0	0	26	16	0	55	28	0	0	545	0	0	0	0	28	7	0	0	49	0	17	0	0	0	0	0	33	0	0	38	0	0	0	0
SAMEA5558215	posttransplant	fecal	0	0	3910	0	14	0	0	0	0	726	0	0	0	0	0	0	0	0	0	0	0	73	4	0	0	0	0	0	631	2180	0	0	0	0	52	0	18016	0	0	0	0	0	0	0	0	0	21
SAMEA5558216	posttransplant	fecal	0	0	10	0	21	0	6	0	0	4	0	0	0	0	0	3695	0	4	0	481	0	0	0	0	0	0	0	0	0	0	0	0	0	0	0	0	0	0	0	0	0	0	0	0	0	0	0
SAMEA5558217	posttransplant	fecal	4	0	708	46	0	10	39982	13971	0	0	0	0	0	0	0	0	0	0	0	0	0	0	0	0	37	0	0	0	0	0	0	0	0	0	0	0	0	0	0	0	0	0	0	0	0	0	0
SAMEA5558219	posttransplant	fecal	26207	11	6069	416	240	0	745	86	141	73	120	37	0	0	0	43	0	117	77	39399	0	0	565	0	67	0	0	45	17484	214	0	0	0	17	0	0	9	136	74	6	0	234	40	0	52	0	0
SAMEA5558221	posttransplant	fecal	0	0	638	11	0	0	0	0	0	245	0	0	0	0	0	0	0	0	0	0	0	0	0	0	0	0	15	0	0	0	0	0	0	0	0	0	55	0	0	0	1577	0	0	450	0	0	0
SAMEA5558222	posttransplant	fecal	45050	461	0	0	25	0	58	0	8	0	0	16	0	0	0	0	0	0	0	0	0	0	7	0	0	0	0	16	0	0	0	0	0	6	0	0	0	0	0	0	5	0	0	0	0	0	0
SAMEA5558226	posttransplant	fecal	1369	0	0	0	14	0	0	192	16	10899	0	0	0	0	0	21567	0	0	0	6859	0	13	0	0	0	0	0	0	5025	0	0	0	0	0	0	0	0	0	0	0	0	0	0	0	0	0	0
SAMEA5558228	posttransplant	fecal	265	0	6	0	0	0	21	6	754	0	0	141	0	0	0	1732	0	0	15	19	0	0	53	0	0	16	0	20	0	0	0	13	0	16	56	0	0	0	0	0	4	0	20	35	0	7	38
SAMEA5558229	posttransplant	fecal	90020	0	25	219	189	0	205	38	1075	0	18	50	0	0	0	55	0	48	28	0	0	0	177	0	45	0	0	74	8	0	0	0	0	0	0	0	7	90	47	0	0	167	0	0	31	0	0
SAMEA5558231	pretransplant	fecal	0	0	0	0	22916	0	23	824	13	0	0	1402	554	0	0	191	0	0	0	0	418	0	2681	0	923	46	0	651	0	0	0	98	0	3840	0	0	0	807	0	0	0	0	689	81	0	0	0
SAMEA5558233	pretransplant	fecal	300	0	1227	0	71	0	44995	10	61	549	16	1540	0	0	0	1430	0	18	0	0	0	65	34	0	846	0	0	2839	1115	0	0	0	0	0	0	0	3	0	0	0	0	0	0	0	0	0	0
SAMEA5558235	posttransplant	fecal	0	0	35311	0	36	0	12	10	0	0	0	0	0	0	0	0	0	0	0	0	0	0	0	0	19	0	0	0	0	0	0	0	0	0	0	0	0	0	0	0	0	0	0	0	0	0	0
SAMEA5558236	posttransplant	fecal	49	0	51	0	0	0	0	3889	0	860	10216	897	16	56	0	466	0	0	0	1055	0	0	0	0	20	0	0	913	0	0	0	728	0	0	0	0	0	0	0	0	0	0	0	0	0	0	0
SAMEA5558237	posttransplant	fecal	41	0	0	58	0	0	14	150	5	8	144	51	17	0	0	56	0	0	0	21	0	0	0	0	9	0	0	76	0	0	0	39	0	0	0	0	0	0	0	0	0	0	33	0	0	0	0
SAMEA5558240	posttransplant	fecal	3724	25	3989	346	12885	0	223	87	58	15	13	1933	46	296	0	99	0	104	28	0	0	0	347	0	58344	0	0	45	32	778	0	23	0	0	0	0	66	87	0	0	0	183	0	0	38	0	0
SAMEA5558242	posttransplant	fecal	51400	0	0	42	0	0	17	69	0	0	0	27	0	0	0	0	0	33	0	0	28	0	0	0	0	0	0	0	0	0	0	9	0	0	0	0	12	39	0	0	0	0	0	0	0	0	0
SAMEA5558247	posttransplant	fecal	134	0	0	2713	19067	0	8777	10	0	0	0	1092	0	0	0	254	0	0	1826	0	4160	0	18	0	3717	0	0	13	0	0	0	0	0	18	0	0	48	2321	0	0	0	0	2084	0	8315	0	0
SAMEA5558251	posttransplant	fecal	255	0	0	474	6215	0	5298	0	0	0	1311	4379	0	0	0	213	0	0	416	0	0	0	0	0	2693	0	0	7	0	0	0	0	0	19	0	0	0	411	0	0	0	0	0	0	1250	0	0
SAMEA5558253	posttransplant	fecal	41	16	0	117	1085	0	936	381	26	0	170	120	27	0	0	91	0	0	371	24	65	0	41	0	493	0	0	292	0	0	0	51	0	0	0	0	0	115	0	0	0	155	236	0	395	0	0
SAMEA5558254	posttransplant	fecal	208	0	0	0	125	0	47	0	0	887	26	11	13	17	0	4	0	0	13	0	0	0	0	0	40	0	0	0	0	0	0	0	0	0	0	0	0	0	0	0	0	0	22	0	30	0	0
SAMEA5558255	posttransplant	fecal	489	0	0	0	26	0	13	11	0	8055	0	0	0	0	43	966	0	0	0	3816	0	0	0	0	0	0	0	0	0	0	0	0	0	0	0	0	0	0	0	0	0	0	16	0	0	0	0
SAMEA5558258	posttransplant	fecal	1542	34	6352	72	2044	0	0	24	0	0	0	8704	0	11	0	93	0	0	0	0	0	0	0	0	8083	0	0	0	86	1335	0	0	0	415	0	0	0	0	0	7	0	0	0	0	0	0	0
SAMEA5558259	posttransplant	fecal	0	50	7688	0	24	0	3	0	0	0	0	4	0	24	0	23	0	0	0	0	0	0	0	0	0	0	0	0	0	0	0	0	0	0	0	0	0	26	0	0	0	0	0	0	0	0	0
SAMEA5558260	posttransplant	fecal	14332	0	1531	46	0	0	47	863	9	72	0	772	0	0	0	1212	0	0	15	451	25	118	0	0	19	0	0	13	84	0	0	11919	0	15	1854	0	0	0	0	0	0	0	59	0	17	0	0
SAMEA5558262	posttransplant	fecal	331	0	170	55	1907	0	4	11	0	0	0	0	0	83	0	0	0	0	0	0	0	0	0	0	12642	0	17	0	3	0	0	0	0	0	0	0	0	0	0	0	0	0	0	0	0	0	0
SAMEA5558263	pretransplant	fecal	0	0	0	4717	14392	0	29	19816	588	63	0	8	0	0	0	0	0	0	24	0	0	0	0	0	5958	0	103	0	0	0	0	4	0	5154	0	0	0	0	0	0	0	0	0	0	0	0	0
SAMEA5558265	posttransplant	fecal	3927	0	0	3172	2310	22	2976	950	942	102	355	1307	0	28	0	435	0	834	230	164	286	0	952	0	998	130	0	348	70	0	0	234	0	50	27	0	61	869	834	19	0	2055	487	126	1155	0	43
SAMEA5558267	posttransplant	fecal	187	0	0	87	183	0	125	937	0	27845	0	53	38	28	0	127	0	29	46	20	48	0	72	0	285	0	0	41	13	0	0	79	0	73	0	0	0	0	0	0	0	0	85	0	10	0	0
SAMEA5558268	posttransplant	fecal	656	0	0	62	146	0	118	88	47	0	0	39	0	0	0	159	0	12	31	48	32	0	15	0	133	0	0	0	11	0	0	1266	0	0	0	0	0	74	0	0	0	0	0	0	0	0	0
SAMEA5558269	posttransplant	fecal	0	0	0	0	1177	0	15	12	30	1029	0	0	0	0	0	83	0	0	671	0	16	0	15	0	0	0	0	0	0	0	0	0	0	0	0	0	0	0	0	0	0	2377	88453	0	0	0	0
SAMEA5558271	posttransplant	fecal	234	0	0	91	269	0	150	1012	40	30894	0	260	0	0	0	51	0	23	41	46	128	0	0	0	186	0	0	0	12	0	0	56	0	57	0	0	0	149	0	0	0	385	5758	42	66	0	0
SAMEA5558275	pretransplant	fecal	225	0	80	6919	0	0	3572	692	28	0	9291	7169	0	0	0	789	0	5	16308	0	0	10	0	0	0	0	0	3375	3283	0	0	20450	0	0	0	0	4	0	0	0	0	5285	43	0	0	0	0
SAMEA5558277	pretransplant	fecal	0	0	0	14393	0	5	4532	151	305	0	0	123	0	55	0	18	0	208	616	0	718	0	3924	0	0	319	38	9	0	0	0	0	0	0	28	0	575	2391	0	0	0	7245	915	445	550	0	0
SAMEA5558285	pretransplant	fecal	12237	0	0	19	0	0	0	16339	0	0	0	0	0	0	0	0	0	0	0	0	0	0	0	0	0	0	0	266	129	0	0	0	0	21	0	0	0	35	0	0	0	0	0	0	0	0	0
SAMEA5558289	posttransplant	fecal	883	0	0	3682	18134	0	15564	8	0	0	49	0	0	0	0	0	0	0	0	0	1271	49	0	0	0	0	0	0	0	0	0	11	0	0	32	0	0	2009	0	0	0	0	0	0	7399	0	0
SAMEA5558303	posttransplant	fecal	0	3	23	1184	0	0	745	0	1658	0	264	371	0	0	0	0	0	0	9	0	0	0	0	0	411	0	0	778	0	0	0	194	0	0	0	0	0	0	0	0	0	39	0	0	694	0	0
SAMEA5558291	pretransplant	fecal	3880	413	5	4519	2442	0	3024	474	1213	303	354	776	0	484	0	337	0	1026	472	56	252	28	1938	0	900	19	17	294	66	0	0	52	0	372	0	0	60	1206	790	0	13	2643	589	56	940	0	0
SAMEA5558294	pretransplant	fecal	0	0	0	583	627	0	0	251	523	0	0	3500	0	0	0	152	0	0	0	0	0	0	0	0	1453	0	0	0	0	0	0	0	0	1237	0	0	0	0	0	0	0	0	271	0	0	0	0
SAMEA5558296	posttransplant	fecal	0	0	6	0	17703	0	18	0	0	0	0	575	0	0	0	272	0	0	12023	4368	9109	0	0	0	0	0	0	482	0	0	0	230	0	0	0	0	0	0	0	0	0	44879	2126	0	0	0	0
SAMEA5558304	posttransplant	fecal	0	0	11685	73	0	0	0	6	30	1991	0	0	4	9	0	11	0	0	25	0	0	0	0	0	15	0	0	5	0	0	0	0	0	45	0	0	0	0	0	0	7	0	0	0	8	0	0
SAMEA5558318	posttransplant	fecal	34855	0	0	141	631	0	33	22	625	1197	0	74	0	0	0	13	0	0	13	30	33	0	0	0	36	0	0	0	12956	0	0	22	0	72	0	0	0	65	0	0	0	62	0	0	15	52	0
SAMEA5558309	posttransplant	fecal	0	0	0	0	0	0	0	7417	0	9	0	629	0	0	0	285	0	0	0	449	0	0	0	0	0	0	70	198	0	0	0	494	0	12	8	0	0	0	0	0	0	0	0	0	0	0	0
SAMEA5558311	posttransplant	fecal	1473	1146	12	0	345	0	3035	0	0	0	107	232	0	11	0	1053	0	0	0	7	0	0	6	10	0	0	0	599	305	0	0	0	0	32	0	0	0	0	0	0	9	0	0	0	0	0	0
SAMEA5558312	posttransplant	fecal	0	0	221	1357	0	0	171	2885	0	0	0	178	0	0	0	0	0	0	0	63	1436	0	0	0	3489	0	53	36	0	0	55	74	0	2525	5	0	0	0	0	0	0	761	0	9	0	0	0
SAMEA5558313	posttransplant	fecal	43525	5551	0	113	0	13	10	35	0	19	0	0	0	30	0	0	0	0	27	0	45	0	0	0	61	0	0	0	0	0	0	0	27	141	15	0	0	0	0	0	15	0	0	5	0	0	36
SAMEA5558323	posttransplant	fecal	9453	59	176	285	0	0	73	376	183	7985	0	381	19	0	0	0	0	2546	0	0	0	0	155	0	0	0	0	16	0	0	0	0	0	0	0	0	31	31	0	0	0	88	0	0	52271	0	0
SAMEA5558321	posttransplant	fecal	0	0	0	7	0	0	15311	6	0	162	0	189	2192	2	0	1611	0	0	0	0	0	0	0	0	0	0	37	607	96	0	0	399	0	0	0	0	0	0	0	0	0	0	0	0	0	0	0
SAMEA5558322	posttransplant	fecal	0	0	765	0	0	0	0	0	0	0	0	478	1017	0	0	0	0	0	0	0	0	0	518	0	0	119	0	14	0	0	0	0	0	0	0	0	0	0	0	0	0	0	0	0	0	0	0
SAMEA5558334	posttransplant	fecal	28902	875	317	37	231	0	19	14	194	46	0	23	0	12	0	0	0	0	0	0	0	0	0	0	14	0	0	0	4730	0	0	0	0	0	54	0	0	0	0	0	0	0	20	0	0	0	0
SAMEA5558326	posttransplant	fecal	9	0	135152	319	0	0	54	505	7	0	0	24	26	0	0	0	0	0	59	0	0	0	34	0	0	0	0	22	0	80211	0	0	0	680	0	0	24	0	0	0	0	0	0	0	0	0	0
SAMEA5558328	posttransplant	fecal	108	13	56	0	0	0	190	14	1787	186	334	1193	0	0	0	0	0	0	64	0	0	0	0	0	69	0	0	569	21	0	0	635	0	0	0	0	0	0	0	0	0	88	0	0	1098	0	0
SAMEA5558329	pretransplant	fecal	0	0	0	284	61	0	556	0	0	0	0	18	0	0	0	0	0	0	7	0	80	0	308	0	28	0	0	0	0	0	141	0	0	365	0	0	0	0	0	0	0	186	0	0	2	0	0
SAMEA5558331	posttransplant	fecal	24	103	25	1058	0	0	166	211	4050	0	60	101	0	214	0	107	25	0	149	0	102	0	538	0	81	218	53	64	0	0	0	110	0	533	0	0	108	0	0	4	0	81	0	62	231	0	0
SAMEA5558332	posttransplant	fecal	127	0	0	0	0	0	0	0	15	0	10923	0	0	0	0	2	0	0	2893	0	0	0	0	0	0	0	0	0	0	0	0	7	0	0	0	0	0	0	0	0	0	0	0	0	0	0	0
SAMEA5558333	posttransplant	fecal	477	0	0	46	0	0	19	0	180	10826	31	0	0	0	0	7217	0	0	26	19654	0	13	0	0	0	0	0	0	322	0	0	0	0	59	0	0	0	0	0	0	0	0	0	0	0	0	0
SAMEA5558340	posttransplant	fecal	2030	0	76	2002	2290	0	849	261	1812	147	199	578	264	15531	0	2230	0	1963	374	60	114	0	1439	0	284	0	0	23	29	0	0	128	0	0	0	0	332	581	271	0	0	1145	122	77	291	0	0
SAMEA5558336	posttransplant	fecal	0	61	0	0	0	0	0	1533	0	299	0	0	0	31	226	0	0	0	0	650	0	0	0	0	0	0	0	0	0	0	0	0	0	0	0	0	7	0	0	0	0	0	0	6420	0	0	0
SAMEA5558337	pretransplant	fecal	8	0	75	0	0	6	9900	57	0	0	0	4159	0	0	0	727	0	0	0	0	0	17	0	0	3743	0	0	1144	5	0	0	0	0	0	0	0	0	0	0	0	0	0	0	0	0	0	0
SAMEA5558353	posttransplant	fecal	560	0	15	78	358	24	72	20	292	0	76	49	0	177	0	13	0	0	11	0	0	0	0	0	0	0	0	0	19652	0	0	18	0	0	0	0	6	0	0	0	0	0	30	0	0	0	0
SAMEA5558343	posttransplant	fecal	3406	97	255	1205	4551	0	232	870	3830	0	37	2976	73	45	0	706	61	133	244	254	137	0	161	0	366	142	48	289	0	0	188	246	0	188	44	0	44	152	28	61	0	464	65	11	137	0	0
SAMEA5558345	posttransplant	fecal	239	0	5	34291	23611	0	0	0	0	0	0	791	0	857	0	3807	0	0	15	0	3756	0	0	0	0	0	0	0	0	0	0	942	0	81	0	0	0	0	0	0	0	0	0	0	0	0	0
SAMEA5558346	pretransplant	fecal	49090	50	0	84	0	0	0	13	0	1959	0	0	0	8	0	0	0	0	8	0	0	0	0	0	5	0	0	0	3110	0	0	0	0	0	15	0	0	0	0	0	0	0	0	0	0	0	0
SAMEA5558349	posttransplant	fecal	1256	386	145	1665	2715	0	613	331	3356	20	130	721	196	295	0	176	0	287	257	56	102	0	815	0	236	35	0	252	32	0	0	89	42	246	0	0	238	362	120	37	0	865	218	41	195	0	0
SAMEA5558352	pretransplant	fecal	61	0	0	0	0	0	0	0	0	0	0	6084	5418	25	0	1032	0	0	0	0	0	0	0	0	0	0	0	259	13	0	0	0	0	0	7	0	0	0	0	0	0	0	0	594	0	0	0
SAMEA5558360	posttransplant	fecal	5211	610	0	31	158	0	0	0	107	1991	0	15	0	0	0	5861	0	0	0	0	0	0	0	0	0	0	0	0	7983	0	0	0	0	0	0	123	0	0	0	0	0	0	0	0	0	0	450
SAMEA5558355	posttransplant	fecal	1849	0	3500	0	0	0	0	0	5	331	0	22987	0	364	0	3306	0	0	24511	0	0	15	0	0	0	0	0	0	542	0	13	0	0	0	0	0	0	0	0	0	0	0	0	0	0	0	0
SAMEA5558356	posttransplant	fecal	86	0	0	0	0	0	0	0	0	0	0	322	1198	0	0	904	0	0	0	123	0	0	0	0	0	92	135	0	0	0	0	0	0	0	61	0	0	0	0	0	0	0	0	0	0	0	0
SAMEA5558357	pretransplant	fecal	49	0	68	0	0	0	0	1095	0	42	0	0	0	0	0	85	0	0	0	3722	0	0	0	0	0	0	0	0	2798	35	0	0	0	0	0	0	0	0	0	0	0	0	0	0	0	0	0
SAMEA5558358	posttransplant	fecal	8332	0	0	0	0	0	0	0	0	0	31663	13775	0	0	0	744	0	0	934	5472	1889	0	0	0	0	0	0	3	0	0	0	1405	0	0	0	0	0	0	0	0	0	0	0	0	0	0	0
SAMEA5558359	posttransplant	fecal	0	0	2376	0	0	0	0	0	168	0	0	7	135	22	0	15	58	0	11	0	0	6622	0	0	0	0	0	0	0	1388	465	0	0	5	2290	0	0	0	0	6	814	0	0	0	0	79	0
SAMEA5558370	posttransplant	fecal	393	0	2732	472	1216	0	120	48	752	54	0	194	0	0	170	86	94	0	41	35	196	1133	72	0	57	0	0	29	80	1359	0	54	0	330	0	0	0	0	0	0	0	104	108	0	22	0	0
SAMEA5558362	posttransplant	fecal	0	316	0	0	0	0	0	0	0	0	31	0	0	0	0	0	0	0	0	0	0	0	0	0	0	0	0	0	0	0	0	0	0	0	0	0	0	0	0	0	0	0	0	0	0	0	0
SAMEA5558363	posttransplant	fecal	531	0	333	54	0	0	51	0	0	0	0	0	0	0	0	2304	0	0	0	0	80	0	0	0	4	0	0	0	0	0	0	11	0	0	0	0	0	0	0	0	0	0	0	0	0	0	0
SAMEA5558365	posttransplant	fecal	23785	0	1502	0	0	0	0	74	71	0	8	0	0	44	0	0	0	0	0	0	0	0	0	0	0	0	0	0	0	906	43	0	0	0	0	0	0	0	0	0	0	0	0	0	0	0	0
SAMEA5558367	posttransplant	fecal	1186	0	19695	3170	10677	0	7397	5581	42	251	32	4169	0	120	0	78	0	0	2645	0	0	0	0	0	477	0	0	0	0	4454	0	0	0	2685	0	0	0	0	0	0	0	0	3677	0	0	0	0
SAMEA5558422	posttransplant	oral	0	13	0	0	0	0	0	0	0	0	0	0	672	12	0	0	2818	0	0	0	0	6517	0	0	0	0	0	0	0	0	0	0	0	0	1358	0	6	0	0	0	402	0	0	0	0	2742	0
SAMEA5558423	posttransplant	oral	0	47262	0	0	0	0	0	0	0	0	0	0	0	0	0	0	0	0	0	0	0	64	0	0	0	0	0	0	0	0	0	0	0	0	0	0	0	0	0	0	4	0	0	0	0	0	0
SAMEA5558425	posttransplant	oral	0	30	0	0	0	0	0	0	0	0	0	0	0	7	0	0	0	0	0	0	0	0	0	0	0	1394	16342	0	0	0	0	0	0	0	39	0	0	0	0	0	0	0	0	0	0	0	0
SAMEA5558454	pretransplant	oral	0	0	0	0	0	3403	0	0	0	0	0	0	11	0	4035	0	0	0	0	0	0	3788	0	0	0	0	0	0	0	0	0	0	0	0	2032	0	363	0	0	0	7	0	0	0	0	7028	0
SAMEA5558447	pretransplant	oral	0	0	0	0	0	0	0	0	0	57	0	0	0	107	0	0	27	0	0	0	0	0	0	0	0	0	0	0	0	0	0	0	0	0	0	0	34	0	0	0	0	0	0	0	0	528	36
SAMEA5558448	posttransplant	oral	0	11188	0	0	0	0	0	0	0	143	0	0	129	407	0	0	144	0	0	0	0	5393	0	0	0	47	0	0	0	64	0	0	0	0	0	0	0	0	0	0	0	0	0	0	0	0	194
SAMEA5558449	posttransplant	oral	0	0	0	0	0	0	0	0	0	5266	0	0	0	83	63	0	0	0	0	0	0	103	0	0	0	0	0	0	0	0	0	0	0	0	0	0	0	0	0	0	69	0	0	0	0	210	77
SAMEA5558468	posttransplant	oral	0	142	0	0	0	0	0	0	0	0	0	0	8140	0	214	0	0	0	0	0	0	0	0	0	0	0	0	0	0	0	0	0	174	0	81	0	0	0	0	0	80	0	0	0	0	1093	505
SAMEA5558459	posttransplant	oral	0	0	0	0	0	13	0	0	0	878	0	0	0	233	0	0	84	0	0	0	0	0	0	0	0	67	0	0	0	0	0	0	66	0	13	0	0	0	0	0	0	0	0	16	0	144	23
SAMEA5558460	posttransplant	oral	0	0	0	0	0	49803	0	0	0	0	0	0	18	0	18	0	0	0	0	0	0	26118	0	0	0	0	0	0	0	0	0	0	0	0	24156	0	0	0	0	0	5	0	0	0	0	3089	0
SAMEA5558462	posttransplant	oral	0	12169	0	0	0	241	0	0	0	2172	0	0	245	45	107	0	640	0	0	0	0	0	0	0	0	601	51	0	0	0	0	0	690	0	85	0	231	0	0	0	48	0	0	245	0	105	333
SAMEA5558463	pretransplant	oral	0	0	0	0	0	8134	0	0	0	0	0	0	1185	12	0	0	58	0	0	0	0	443	0	0	0	219	136	0	0	0	0	0	54	0	462	18743	154	0	0	0	12808	0	0	0	0	0	365
SAMEA5558471	posttransplant	oral	0	579	0	0	0	0	0	0	0	0	0	0	0	0	0	0	0	0	0	0	0	0	0	0	0	19	0	0	0	0	0	0	0	0	0	0	0	0	0	0	0	0	0	0	0	0	0
SAMEA5558482	posttransplant	oral	0	0	0	0	0	0	0	0	0	63	0	0	0	0	0	0	0	0	0	0	0	0	0	0	0	0	0	0	0	0	0	0	0	0	0	0	0	0	0	0	0	0	0	0	0	0	0
SAMEA5558472	posttransplant	oral	0	47	0	0	0	0	0	0	0	0	0	0	193	29	85	0	259	0	0	0	0	0	0	0	0	404	70	0	0	0	0	0	366	0	61	0	44	0	0	0	66	0	0	93	0	83	192
SAMEA5558473	pretransplant	oral	0	143	0	0	0	0	0	0	0	0	0	0	141	36	1943	0	2925	0	0	0	0	696	0	0	0	436	0	0	0	0	0	0	16647	0	196	80	0	0	0	0	2593	0	0	130	0	0	1077
SAMEA5558474	pretransplant	oral	0	14	0	0	0	0	0	0	0	0	0	0	0	10	233	0	3195	0	0	0	0	49	0	0	0	18	9	0	0	0	0	0	1729	0	75	0	29	0	0	0	0	0	0	34	0	0	0
SAMEA5558475	posttransplant	oral	0	0	0	0	0	351	0	0	0	0	0	0	95	1955	40	0	273	0	0	0	0	15	0	0	0	150	0	0	0	0	0	0	205	0	84	0	52	0	0	0	0	0	0	0	0	19	40
SAMEA5558476	pretransplant	oral	0	43	0	0	0	33	0	0	0	0	0	0	64	80	35	0	250	0	0	0	0	332	0	0	0	187	24	0	0	0	0	0	3412	0	74	0	60	0	0	0	0	0	0	0	0	390	72
SAMEA5558485	posttransplant	oral	0	128	0	0	0	0	0	0	0	28	0	0	60	53	0	0	9837	0	0	0	0	46	0	0	0	0	0	0	0	0	0	0	0	0	0	0	0	0	0	0	0	0	0	0	0	0	0
SAMEA5558486	posttransplant	oral	0	4775	0	0	0	0	0	0	0	278	0	0	21114	1074	2379	0	815	0	0	0	0	0	0	0	0	37	694	0	0	0	0	0	7	0	3059	0	596	0	0	0	2775	0	0	0	0	0	607
SAMEA5558487	posttransplant	oral	0	336	0	0	0	37	0	0	0	112	0	0	0	0	31	0	0	0	0	0	0	108	0	0	0	0	0	0	106	0	0	0	0	0	372	0	0	0	0	0	0	0	0	0	0	0	0
SAMEA5558488	posttransplant	oral	0	108	0	0	0	0	0	0	0	0	0	0	0	0	0	0	0	0	0	0	0	0	0	0	0	0	0	0	47	0	0	0	0	0	7	0	0	0	0	0	0	0	0	0	0	0	0
SAMEA5558496	posttransplant	oral	0	20	0	0	0	0	0	0	0	39	0	0	1073	0	0	0	1828	0	0	0	0	454	0	0	0	0	0	0	11	0	0	0	0	0	517	0	0	0	0	0	0	0	0	22	0	0	459
SAMEA5558498	pretransplant	oral	0	46	0	0	0	0	0	0	0	0	0	0	0	32	140	0	0	0	0	0	0	0	0	0	0	66	0	0	0	0	0	0	0	0	104	223	119	0	0	0	0	0	0	89	0	13	0
SAMEA5558500	posttransplant	oral	0	0	0	0	0	15704	0	0	0	27	0	0	0	258	0	0	0	0	0	0	0	553	0	0	0	0	0	0	0	0	0	0	0	0	114	0	10	0	0	0	0	0	0	17	0	2137	0
SAMEA5558504	posttransplant	oral	0	62	0	0	0	313	0	0	0	93	0	0	0	0	0	0	0	0	0	0	0	0	0	0	0	0	0	0	22	11	0	0	0	0	0	0	33	0	0	0	0	0	0	40	0	0	0
SAMEA5558512	posttransplant	oral	0	10509	0	0	0	0	0	0	0	0	0	0	83	0	0	0	0	0	0	0	0	0	0	0	0	0	0	0	0	0	0	0	0	0	68	0	0	0	0	0	60	0	0	0	0	6	0
SAMEA5558513	posttransplant	oral	0	14	0	0	0	0	0	0	0	0	0	0	0	0	0	0	0	0	0	0	0	0	0	0	0	0	0	0	0	0	0	0	0	0	0	0	0	0	0	0	0	0	0	0	0	0	0
SAMEA5558514	pretransplant	oral	0	42	0	0	0	0	0	0	0	108	0	0	718	763	422	0	908	0	0	0	0	0	0	0	0	0	32	0	0	0	0	0	0	0	246	340	0	0	0	0	274	0	0	94	0	0	0
SAMEA5558515	posttransplant	oral	0	64	0	0	0	25	0	0	0	0	0	0	0	0	0	0	0	0	0	0	0	39	0	0	0	0	0	0	0	0	0	0	0	0	0	0	0	0	0	0	0	0	0	0	0	0	0
SAMEA5558516	posttransplant	oral	0	9350	0	0	0	0	0	0	0	0	0	0	0	5	0	0	0	0	0	0	0	0	0	0	0	0	0	0	0	0	0	0	0	0	0	0	0	0	0	0	0	0	0	0	0	0	0
SAMEA5558524	posttransplant	oral	0	45	0	0	0	0	0	0	0	123	0	0	0	0	1398	0	153	0	0	0	0	0	0	0	0	829	129	0	0	79	0	0	0	0	0	0	22	0	0	0	0	0	0	236	0	0	0
SAMEA5558525	posttransplant	oral	0	0	0	0	0	0	0	0	0	0	0	0	0	18	2254	0	0	0	0	0	0	0	0	0	0	0	0	0	0	0	0	0	426	0	0	0	0	0	0	0	0	0	0	696	0	0	0
SAMEA5558527	pretransplant	oral	0	13	0	0	0	11497	0	0	0	0	0	0	0	0	0	0	0	0	0	0	0	19759	0	0	0	9	0	0	0	0	0	0	0	0	9949	0	23	0	0	0	0	0	0	2	0	1932	0
SAMEA5558545	posttransplant	oral	0	0	0	0	0	6	0	0	0	0	0	0	189	0	238	0	518	0	0	0	0	2145	0	0	0	0	0	0	0	0	0	0	0	0	500	0	0	0	0	0	0	0	0	0	0	229	55
SAMEA5558538	pretransplant	oral	0	106	0	0	0	0	0	0	0	43	0	0	223	12	36	0	0	0	0	0	0	0	0	0	0	74	0	0	37	0	0	0	17	0	0	0	120	0	0	0	22	0	0	39	0	0	0
SAMEA5558540	posttransplant	oral	0	51	0	0	0	5	0	0	0	64	0	0	0	0	0	0	0	0	0	0	0	0	0	0	0	0	0	0	19	399	0	0	0	0	8	0	77	0	0	0	0	0	0	40	0	0	0
SAMEA5558542	posttransplant	oral	0	4	0	0	0	10	0	0	0	0	0	0	0	0	83	0	13	0	0	0	0	146	0	0	0	0	0	0	0	0	0	0	0	0	5	0	12	0	0	0	0	0	0	0	0	0	0
SAMEA5558543	posttransplant	oral	0	118	0	0	0	0	0	0	0	17	0	0	0	15	0	0	0	0	0	0	0	0	0	0	0	0	0	0	0	0	0	0	0	0	22	0	0	0	0	0	0	0	0	0	0	0	0
SAMEA5558546	posttransplant	oral	0	7	0	0	0	201	0	0	0	0	0	0	55	4	66	0	27	0	0	0	0	0	0	0	0	0	19	0	0	0	0	0	0	0	132	0	445	0	0	0	0	0	0	491	0	230	90
SAMEA5558552	posttransplant	oral	0	32	0	0	0	0	0	0	0	46	0	0	241	64	0	0	31	0	0	0	0	37	0	0	0	38	12	0	225	5484	0	0	0	0	40	0	57	0	0	0	0	0	0	90	0	0	0
SAMEA5558554	pretransplant	oral	0	57	0	0	0	3533	0	0	0	0	0	0	137	11	0	0	0	0	0	0	0	64	0	0	0	77	62	0	169	4716	0	0	39	0	89	0	1744	0	0	0	78	0	0	213	0	12	56
SAMEA5558558	posttransplant	oral	0	107	0	0	0	0	0	0	0	59	0	0	207	136	26	0	35	0	0	0	0	39	0	0	0	40	0	0	202	6244	0	0	61	0	53	0	83	0	0	0	0	0	0	104	0	0	166
SAMEA5558571	posttransplant	oral	0	99	0	0	0	0	0	0	0	0	0	0	16	0	17	0	0	0	0	0	0	0	0	0	0	23	0	0	12	0	0	0	0	0	11	0	37	0	0	0	0	0	0	0	0	382	0
SAMEA5558566	posttransplant	oral	0	35	0	0	0	0	0	0	0	31	0	0	287	17	635	0	393	0	0	0	0	0	0	0	0	0	0	0	39	1493	0	0	100	0	46	0	28	0	0	0	0	0	0	0	0	0	0
SAMEA5558567	posttransplant	oral	0	88	0	0	0	4	0	0	0	101	0	0	198	57	0	0	0	0	0	0	0	0	0	0	0	0	0	0	155	3131	0	0	54	0	0	0	72	0	0	0	0	0	0	56	0	0	39
SAMEA5558568	posttransplant	oral	0	56	0	0	0	0	0	0	0	37	0	0	58	0	0	0	17	0	0	0	0	11	0	0	0	0	36	0	124	1869	0	0	7	0	0	0	34	0	0	0	20	0	0	48	0	0	0
SAMEA5558569	posttransplant	oral	0	0	0	0	0	467	0	0	0	0	0	0	150	0	1508	0	16	0	0	0	0	386	0	0	0	41	18	0	201	2104	0	0	0	0	2123	0	32	0	0	0	0	0	0	34	0	129	36
SAMEA5558582	pretransplant	oral	0	61	0	0	0	0	0	0	0	689	0	0	0	0	0	0	125	0	0	0	0	0	0	0	0	0	0	0	0	0	0	0	0	0	936	0	0	0	0	0	0	0	0	0	0	47	0
SAMEA5558574	posttransplant	oral	0	43	0	0	0	0	0	0	0	0	0	0	999	25	414	0	70	0	0	0	0	26	0	0	0	1555	159	0	117	1777	0	0	0	0	0	0	51	0	0	0	41	0	0	20	0	0	1257
SAMEA5558583	posttransplant	oral	0	37	0	0	0	0	0	0	0	70	0	0	119	17	16	0	0	0	0	0	0	24	0	0	0	0	0	0	74	2023	0	0	15	0	0	0	26	0	0	0	0	0	0	0	0	21896	31
SAMEA5558599	posttransplant	oral	0	0	0	0	0	2	0	0	0	0	0	0	0	69215	0	0	0	0	0	0	0	0	0	0	0	0	0	0	0	0	0	0	0	0	0	0	9	0	0	0	0	0	0	0	0	0	0
SAMEA5558601	posttransplant	oral	0	15379	0	0	0	0	0	0	0	3383	0	0	0	42	0	0	3859	0	0	0	0	0	0	0	0	0	0	0	0	0	0	0	0	0	0	0	0	0	0	0	0	0	0	0	0	0	3031
SAMEA5558620	pretransplant	oral	0	3670	0	0	0	8	0	0	0	0	0	0	0	0	0	0	0	0	0	0	0	0	0	0	0	0	10	0	35	12	0	0	0	0	0	0	0	0	0	0	0	0	0	0	0	0	0
SAMEA5558621	pretransplant	oral	0	0	0	0	0	0	0	0	0	1429	0	0	30	17	0	0	0	0	0	0	0	0	0	0	0	69	0	0	136	45	0	0	0	0	0	0	0	0	0	0	0	0	0	0	0	0	28
SAMEA5558636	posttransplant	oral	0	0	0	0	0	4727	0	0	0	0	0	0	0	0	0	0	120	0	0	0	0	121	0	0	0	0	0	0	0	59	0	0	0	0	0	0	0	0	0	0	0	0	0	0	0	55	0
SAMEA5558638	posttransplant	oral	0	0	0	0	0	0	0	0	0	0	0	0	0	0	0	0	0	0	0	0	0	0	0	0	0	0	0	0	9	158	0	0	0	0	0	0	0	0	0	0	0	0	0	0	0	996	0
SAMEA5558639	posttransplant	oral	0	126	0	0	0	0	0	0	0	161	0	0	0	0	0	0	0	0	0	0	0	0	0	0	0	0	0	0	257	0	0	0	0	0	0	0	60	0	0	0	0	0	0	48	0	0	126
SAMEA5558653	posttransplant	oral	0	0	0	0	0	7	0	0	0	38	0	0	39	17	0	0	0	0	0	0	0	1356	0	0	0	0	0	0	16	0	0	0	0	0	0	0	0	0	0	0	0	0	0	0	0	0	0
SAMEA5558655	posttransplant	oral	0	0	0	0	0	0	0	0	0	0	0	0	65	53	0	0	0	0	0	0	0	0	0	0	0	49	29	0	0	0	0	0	14	0	0	0	0	0	0	0	0	0	0	0	0	0	0
SAMEA5558657	posttransplant	oral	0	0	0	0	0	0	0	0	0	20348	0	0	0	0	20	0	88	0	0	0	0	0	0	0	0	0	0	0	12	25	0	0	24	0	0	0	0	0	0	0	0	0	0	0	0	0	0
SAMEA5558658	posttransplant	oral	0	0	0	0	0	9	0	0	0	130	0	0	0	218	0	0	0	0	0	0	0	0	0	0	0	0	0	0	0	0	0	0	0	0	0	0	13	0	0	0	0	0	0	0	0	0	0
SAMEA5558659	posttransplant	oral	0	0	0	0	0	63209	0	0	0	0	0	0	0	201	0	0	0	0	0	0	0	0	0	0	0	0	0	0	0	0	0	0	0	0	0	0	0	0	0	0	0	0	0	0	0	0	0
SAMEA5558662	posttransplant	oral	0	220	0	0	0	0	0	0	0	49	0	0	0	272	0	0	28	0	0	0	0	0	0	0	0	0	0	0	0	0	0	0	0	0	0	0	24	0	0	0	37	0	0	0	0	0	0
SAMEA5558664	posttransplant	oral	0	2467	0	0	0	0	0	0	0	0	0	0	22	43	0	0	0	0	0	0	0	0	0	0	0	43	0	0	0	404	0	0	0	0	52	0	0	0	0	0	0	0	0	0	0	0	72
SAMEA5558675	posttransplant	oral	0	0	0	0	0	4	0	0	0	23	0	0	0	0	0	0	515	0	0	0	0	0	0	0	0	15	0	0	11	8	0	0	0	0	0	0	0	0	0	0	0	0	0	0	0	0	0
SAMEA5558677	posttransplant	oral	0	160	0	0	0	0	0	0	0	63	0	0	0	50	0	0	0	0	0	0	0	0	0	0	0	3928	2176	0	0	0	0	0	0	0	0	0	0	0	0	0	0	0	0	0	0	0	0
SAMEA5558680	pretransplant	oral	0	3954	0	0	0	33	0	0	0	0	0	0	0	0	0	0	0	0	0	0	0	31	0	0	0	0	0	0	0	0	0	0	23	0	71	0	29	0	0	0	0	0	0	0	0	0	31
SAMEA5558681	posttransplant	oral	0	481	0	0	0	0	0	0	0	0	0	0	0	33	2203	0	116	0	0	0	0	0	0	0	0	1731	0	0	0	0	0	0	0	0	3692	0	6	0	0	0	7	0	0	0	0	117	0
SAMEA5558682	posttransplant	oral	0	0	0	0	0	0	0	0	0	301	0	0	0	534	0	0	0	0	0	0	0	2737	0	0	0	0	41	0	7	0	0	0	65	0	964	0	12	0	0	0	0	0	0	0	0	19352	0
SAMEA5558684	posttransplant	oral	0	297	0	0	0	0	0	0	0	0	0	0	35	68	0	0	0	0	0	0	0	0	0	0	0	0	0	0	0	475	0	0	18	0	55	0	71	0	0	0	0	0	0	0	0	0	0
SAMEA5558694	posttransplant	oral	0	0	0	0	0	0	0	0	0	0	0	0	113	149	489	0	1340	0	0	0	0	59835	0	0	0	0	0	0	0	0	0	0	389	0	471	0	0	0	0	0	0	0	0	0	0	0	0
SAMEA5558696	pretransplant	oral	0	99	0	0	0	4	0	0	0	195	0	0	62	0	0	0	77	0	0	0	0	42	0	0	0	0	86	0	120	0	0	0	0	0	0	0	0	0	0	0	0	0	0	122	0	87	0
SAMEA5558700	posttransplant	oral	0	0	0	0	0	48	0	0	0	0	0	0	40	3	0	0	0	0	0	0	0	84	0	0	0	60	0	0	0	0	0	0	0	0	214	0	0	0	0	0	0	0	0	0	0	0	38
SAMEA5558704	pretransplant	oral	0	0	0	0	0	0	0	0	0	0	0	0	0	0	912	0	443	0	0	0	0	323	0	0	0	0	0	0	0	0	0	0	3061	0	174	0	22	0	0	0	26	0	0	2417	0	0	0
SAMEA5558706	posttransplant	oral	0	0	0	0	0	0	0	0	0	0	0	0	0	0	0	0	0	0	0	0	0	0	0	0	0	0	0	0	12	0	0	0	0	0	0	0	0	0	0	0	0	0	0	35	0	0	0
SAMEA5558708	posttransplant	oral	0	75	0	0	0	0	0	0	0	35	0	0	54	0	0	0	0	0	0	0	0	6	0	0	0	0	0	0	0	0	0	0	0	0	10	0	0	0	0	0	0	0	0	0	0	0	0
SAMEA5558710	pretransplant	oral	0	0	0	0	0	0	0	0	0	18	0	0	960	73	414	0	7766	0	0	0	0	404	0	0	0	0	1060	0	0	0	0	0	0	0	1048	0	0	0	0	0	0	0	0	241	0	0	0
SAMEA5558711	posttransplant	oral	0	0	0	0	0	0	0	0	0	0	0	0	10512	510	10	0	536	0	0	0	0	44344	0	0	0	0	0	0	0	0	0	0	0	0	328	0	0	0	0	0	0	0	0	0	0	0	18
SAMEA5558714	posttransplant	oral	0	37	0	0	0	0	0	0	0	71	0	0	4	0	0	0	30	0	0	0	0	0	0	0	0	0	0	0	24	0	0	0	0	0	0	0	66	0	0	0	0	0	0	42	0	0	0
SAMEA5558718	posttransplant	oral	0	14	0	0	0	8678	0	0	0	26	0	0	9	155	0	0	0	0	0	0	0	49	0	0	0	0	0	0	0	0	0	0	0	0	0	0	0	0	0	0	0	0	0	0	0	0	0
SAMEA5558720	posttransplant	oral	0	8	0	0	0	84603	0	0	0	0	0	0	0	9	94	0	0	0	0	0	0	10198	0	0	0	95	2294	0	0	0	0	0	0	0	1368	0	4	0	0	0	0	0	0	474	0	658	0
SAMEA5558721	posttransplant	oral	0	0	0	0	0	12713	0	0	0	0	0	0	0	12	0	0	0	0	0	0	0	375	0	0	0	6	0	0	0	0	0	0	0	0	0	0	0	0	0	0	0	0	0	0	0	168	0
SAMEA5558723	pretransplant	oral	0	0	0	0	0	7769	0	0	0	0	0	0	78	831	8582	0	15367	0	0	0	0	635	0	0	0	49	0	0	0	0	0	0	42044	0	885	0	1749	0	0	0	55	0	0	0	0	8349	0
SAMEA5558728	posttransplant	oral	0	0	0	0	0	239	0	0	0	59	0	0	17	8	0	0	0	0	0	0	0	53	0	0	0	0	0	0	12	0	0	0	0	0	0	0	46	0	0	0	11	0	0	36	0	0	0
SAMEA5558731	posttransplant	oral	0	362	0	0	0	0	0	0	0	14	0	0	32	24	0	0	0	0	0	0	0	0	0	0	0	0	0	0	0	27	0	0	13	0	0	0	20	0	0	0	0	0	0	84	0	0	0
SAMEA5558734	posttransplant	oral	0	0	0	0	0	0	0	0	0	0	0	0	3141	0	342	0	14966	0	0	0	0	1119	0	0	0	0	0	0	0	0	0	0	0	0	460	0	0	0	0	0	18	0	0	0	0	0	452
SAMEA5558761	pretransplant	oral	0	40	0	0	0	71	0	0	0	0	0	0	204	0	0	0	12	0	0	0	0	21	0	0	0	91	0	0	0	0	0	0	0	0	18	399	54	0	0	0	0	0	0	72	0	0	182
SAMEA5558772	pretransplant	oral	0	0	0	0	0	0	0	0	0	0	0	0	1024	0	1997	0	1406	0	0	0	0	0	0	0	0	0	24	0	0	0	0	0	0	0	433	0	0	0	0	0	279	0	0	811	0	0	107
SAMEA5558773	posttransplant	oral	0	7	0	0	0	16096	0	0	0	106	0	0	0	0	0	0	25	0	0	0	0	115	0	0	0	0	0	0	0	0	0	0	0	0	0	0	0	0	0	0	0	0	0	0	0	0	0
SAMEA5558774	pretransplant	oral	0	0	0	0	0	278	0	0	0	0	0	0	0	0	177	0	76	0	0	0	0	0	0	0	0	39	0	0	0	0	0	0	210	0	32	0	27	0	0	0	44	0	0	45	0	141	0
SAMEA5558775	posttransplant	oral	0	4	0	0	0	0	0	0	0	22	0	0	0	619	0	0	0	0	0	0	0	0	0	0	0	0	0	0	0	50	0	0	0	0	0	14	22	0	0	0	0	0	0	14	0	0	0
SAMEA5558779	pretransplant	oral	0	0	0	0	0	7315	0	0	0	0	0	0	36	0	66	0	0	0	0	0	0	1539	0	0	0	32	0	0	3488	0	0	0	0	0	10302	0	73	0	0	0	0	0	0	0	0	0	0
SAMEA5558781	posttransplant	oral	0	13	0	0	0	0	0	0	0	0	0	0	0	587	197	0	3314	0	0	0	0	6657	0	0	0	0	0	0	0	0	0	0	0	0	36	1846	0	0	0	0	156	0	0	59	0	48	0
SAMEA5558782	posttransplant	oral	0	35	0	0	0	0	0	0	0	38	0	0	0	507	52	0	0	0	0	0	0	0	0	0	0	0	0	0	5	0	0	0	0	0	0	0	0	0	0	0	0	0	0	0	0	0	0
SAMEA5558785	posttransplant	oral	0	25	0	0	0	0	0	0	0	0	0	0	0	0	0	0	0	0	0	0	0	25989	0	0	0	0	0	0	0	0	0	0	0	0	83	0	0	0	0	0	0	0	0	0	0	0	0
SAMEA5558787	posttransplant	oral	0	0	0	0	0	0	0	0	0	0	0	0	0	48	0	0	0	0	0	0	0	10	0	0	0	46	0	0	11	0	0	0	17	0	0	0	0	0	0	0	20	0	0	0	0	0	0
SAMEA5558789	posttransplant	oral	0	0	0	0	0	0	0	0	0	0	0	0	98	0	282	0	2024	0	0	0	0	535	0	0	0	0	0	0	0	0	0	0	269	0	226	0	0	0	0	0	0	0	0	0	0	963	0
SAMEA5558790	posttransplant	oral	0	0	0	0	0	0	0	0	0	4764	0	0	1456	0	329	0	1329	0	0	0	0	5515	0	0	0	0	74	0	0	0	0	0	0	0	1387	0	0	0	0	0	219	0	0	490	0	0	1015
SAMEA5558862	posttransplant	oral	0	0	0	0	0	0	0	0	0	0	0	0	0	7	0	0	0	0	0	0	0	0	0	0	0	0	0	0	0	0	0	0	0	0	0	0	0	0	0	0	0	0	0	0	0	0	0
SAMEA5558863	posttransplant	oral	0	64	0	0	0	0	0	0	0	0	0	0	0	23	66	0	0	0	0	0	0	0	0	0	0	114	106	0	0	0	0	0	54	0	208	208	252	0	0	0	34	0	0	44	0	28	0
SAMEA5558865	pretransplant	oral	0	16	0	0	0	11	0	0	0	0	0	0	73	0	120	0	1751	0	0	0	0	858	0	0	0	586	0	0	0	0	0	0	0	0	1396	162	761	0	0	0	0	0	0	37	0	88	1521
SAMEA5558869	posttransplant	oral	0	21	0	0	0	39	0	0	0	16	0	0	40	1561	0	0	0	0	0	0	0	15	0	0	0	31	0	0	21	0	0	0	0	0	0	0	15	0	0	0	0	0	0	0	0	0	0
SAMEA5558872	posttransplant	oral	0	0	0	0	0	0	0	0	0	60	0	0	65	12	12	0	9	0	0	0	0	0	0	0	0	0	0	0	23	0	0	0	2	0	0	0	173	0	0	0	0	0	0	0	0	0	0
SAMEA5558876	posttransplant	oral	0	0	0	0	0	7329	0	0	0	0	0	0	17	0	714	0	0	0	0	0	0	13482	0	0	0	0	0	0	0	0	0	0	0	0	2154	0	1281	0	0	0	18	0	0	0	0	5190	0
SAMEA5558880	pretransplant	oral	0	0	0	0	0	19433	0	0	0	582	0	0	0	596	0	0	0	0	0	0	0	28	0	0	0	0	0	0	11	0	0	0	138	0	1248	0	4113	0	0	0	58	0	0	310	0	0	0
SAMEA5558919	posttransplant	oral	0	1347	0	0	0	0	0	0	0	9	0	0	32353	33	6227	0	999	0	0	0	0	6	0	0	0	0	0	0	0	0	0	0	0	0	2592	0	3	0	0	0	4	0	0	0	0	0	0
SAMEA5558920	posttransplant	oral	0	0	0	0	0	0	0	0	0	147	0	0	338	257	32	0	10910	0	0	0	0	115	0	0	0	74	0	0	0	0	0	0	14	0	16862	0	0	0	0	0	0	0	0	37	0	31	126
SAMEA5558921	posttransplant	oral	0	287	0	0	0	0	0	0	0	236	0	0	6580	1851	4648	0	0	0	0	0	0	28	0	0	0	890	2937	0	5	0	0	0	0	0	397	1470	47	0	0	0	442	0	0	122	0	0	0
SAMEA5558922	pretransplant	oral	0	0	0	0	0	532	0	0	0	0	0	0	198	0	220	0	0	0	0	0	0	91	0	0	0	69	55	0	0	0	0	0	513	0	94	0	665	0	0	0	102	0	0	286	0	487	250
SAMEA5558923	posttransplant	oral	0	2926	0	0	0	0	0	0	0	122	0	0	0	395	0	0	0	0	0	0	0	0	0	0	0	44	18	0	236	0	0	0	0	0	39	0	12	0	0	0	0	0	0	0	0	0	0
SAMEA5558924	pretransplant	oral	0	325	0	0	0	0	0	0	0	0	0	0	8782	70	4845	0	0	0	0	0	0	765	0	0	0	12	0	0	0	0	0	0	0	0	138	504	82	0	0	0	0	0	0	23	0	94	2600
SAMEA5558925	posttransplant	oral	0	42	0	0	0	0	0	0	0	81	0	0	28	418	0	0	0	0	0	0	0	318	0	0	0	25	0	0	43	0	0	0	0	0	0	0	0	0	0	0	21	0	0	48	0	0	0
SAMEA5558926	posttransplant	oral	0	40	0	0	0	4298	0	0	0	0	0	0	0	340	0	0	0	0	0	0	0	124	0	0	0	115	0	0	0	0	0	0	0	0	53	0	0	0	0	0	27	0	0	0	0	0	0
SAMEA5558928	posttransplant	oral	0	18	0	0	0	0	0	0	0	0	0	0	0	0	6701	0	169	0	0	0	0	0	0	0	0	6436	1403	0	0	0	0	0	175	0	14405	0	0	0	0	0	0	0	0	38	0	877	0
SAMEA5558931	posttransplant	oral	0	0	0	0	0	0	0	0	0	0	0	0	0	28	0	0	0	0	0	0	0	0	0	0	0	0	180	0	0	0	0	0	0	0	225	64850	0	0	0	0	0	0	0	0	0	0	0
SAMEA5558934	posttransplant	oral	0	7178	0	0	0	0	0	0	0	72	0	0	60	20	0	0	0	0	0	0	0	12	0	0	0	30	0	0	0	0	0	0	0	0	0	0	24	0	0	0	0	0	0	0	0	0	0
SAMEA5558952	posttransplant	oral	0	0	0	0	0	0	0	0	0	58	0	0	85	0	31	0	0	0	0	0	0	0	0	0	0	0	90	0	88	0	0	0	0	0	0	0	0	0	0	0	0	0	0	40	0	0	0
SAMEA5558953	pretransplant	oral	0	9	0	0	0	6608	0	0	0	0	0	0	135	285	1960	0	84	0	0	0	0	322	0	0	0	35	23	0	3	0	0	0	0	0	988	0	328	0	0	0	0	0	0	0	0	60	0
SAMEA5558954	posttransplant	oral	0	31	0	0	0	17322	0	0	0	53	0	0	19	528	0	0	0	0	0	0	0	0	0	0	0	0	0	0	17	0	0	0	0	0	0	0	10	0	0	0	0	0	0	0	0	9	22
SAMEA5558955	posttransplant	oral	0	34	0	0	0	0	0	0	0	0	0	0	55	77	0	0	0	0	0	0	0	0	0	0	0	41	0	0	0	216	0	0	0	0	0	0	25	0	0	0	0	0	0	34	0	0	0
SAMEA5558956	posttransplant	oral	0	0	0	0	0	0	0	0	0	62	0	0	145	7859	45	0	0	0	0	0	0	0	0	0	0	25	0	0	0	0	0	0	0	0	0	0	18	0	0	0	0	0	0	0	0	665	0
SAMEA5558957	posttransplant	oral	0	434	0	0	0	0	0	0	0	0	0	0	0	0	8	0	0	0	0	0	0	120	0	0	0	25	0	0	14	0	0	0	0	0	768	0	0	0	0	0	0	0	0	0	0	0	0
SAMEA5558958	posttransplant	oral	0	0	0	0	0	2	0	0	0	0	0	0	50	8	11	0	0	0	0	0	0	216	0	0	0	37	0	0	18	0	0	0	0	0	207	0	14	0	0	0	0	0	0	0	0	5345	0
SAMEA5558960	posttransplant	oral	0	2456	0	0	0	0	0	0	0	67	0	0	53	39	0	0	22	0	0	0	0	0	0	0	0	0	0	0	15	0	0	0	0	0	0	0	15	0	0	0	4	0	0	0	0	0	0
SAMEA5558963	posttransplant	oral	0	0	0	0	0	54542	0	0	0	0	0	0	0	11	0	0	0	0	0	0	0	2154	0	0	0	0	8	0	5	0	0	0	0	0	485	0	0	0	0	0	0	0	0	0	0	1980	0
SAMEA5558964	pretransplant	oral	0	0	0	0	0	0	0	0	0	0	0	0	0	0	4504	0	18646	0	0	0	0	12	0	0	0	912	28	0	0	0	0	0	0	0	923	1447	0	0	0	0	0	0	0	173	0	141	7269
SAMEA5558965	posttransplant	oral	0	0	0	0	0	5	0	0	0	0	0	0	2073	0	31	0	7150	0	0	0	0	8636	0	0	0	0	0	0	0	0	0	0	0	0	189	422	0	0	0	0	8522	0	0	136	0	31	0
SAMEA5558966	posttransplant	oral	0	0	0	0	0	764	0	0	0	23	0	0	0	0	0	0	10	0	0	0	0	597	0	0	0	0	0	0	24	0	0	0	3	0	127	0	0	0	0	0	54	0	0	69	0	450	0
SAMEA5558967	posttransplant	oral	0	39	0	0	0	0	0	0	0	46	0	0	116	0	0	0	0	0	0	0	0	0	0	0	0	0	0	0	24	0	0	0	0	0	0	0	37	0	0	0	0	0	0	0	0	0	0
SAMEA5558969	posttransplant	oral	0	11	0	0	0	61	0	0	0	172	0	0	49	0	0	0	0	0	0	0	0	36	0	0	0	0	0	0	29023	0	0	0	0	0	1003	0	0	0	0	0	0	0	0	49	0	0	0
SAMEA5558972	pretransplant	oral	0	7	0	0	0	1174	0	0	0	0	0	0	0	0	0	0	3177	0	0	0	0	9928	0	0	0	0	0	0	0	0	0	0	101	0	621	0	30	0	0	0	0	0	0	0	0	420	0
SAMEA5558979	posttransplant	oral	0	36	0	0	0	0	0	0	0	0	0	0	130	0	8	0	49	0	0	0	0	34	0	0	0	0	0	0	0	0	0	0	15	0	0	0	0	0	0	0	13	0	0	0	0	0	0
SAMEA5558974	pretransplant	oral	0	9	0	0	0	0	0	0	0	0	0	0	239	5	56	0	171	0	0	0	0	60	0	0	0	1478	18	0	0	0	0	0	0	0	61	0	265	0	0	0	34	0	0	34	0	19	685
SAMEA5558975	posttransplant	oral	0	234	0	0	0	0	0	0	0	0	0	0	0	0	0	0	40	0	0	0	0	74	0	0	0	69	0	0	36	0	0	0	0	0	0	0	0	0	0	0	0	0	0	0	0	0	0
SAMEA5558987	posttransplant	oral	0	13	0	0	0	0	0	0	0	0	0	0	141	0	0	0	3935	0	0	0	0	783	0	0	0	0	0	0	0	0	0	0	0	0	0	0	0	0	0	0	282	0	0	0	0	248	0
SAMEA5558988	pretransplant	oral	0	0	0	0	0	0	0	0	0	0	0	0	63	0	396	0	902	0	0	0	0	0	0	0	0	0	94	0	0	0	0	0	0	0	76	123	0	0	0	0	18	0	0	0	0	0	3105
SAMEA5558989	posttransplant	oral	0	19	0	0	0	42	0	0	0	0	0	0	18	17	0	0	237	0	0	0	0	203	0	0	0	13	0	0	0	0	0	0	0	0	28	0	0	0	0	0	0	0	0	0	0	22	0
SAMEA5559000	posttransplant	oral	0	0	0	0	0	0	0	0	0	0	0	0	59	42	0	0	0	0	0	0	0	0	0	0	0	0	22	0	0	53	0	0	0	0	0	0	0	0	0	0	0	0	0	0	0	0	66
[truncated: 2,508 more columns]
